# Supplementary material for: De novo characterization of microRNAs in oriental fruit moth Grapholita molesta and selection of reference genes for normalization of microRNA expression
Source: PLoS One. 2017 Feb 3;12(2):e0171120. doi: 10.1371/journal.pone.0171120 (PMC5291412; doi:10.1371/journal.pone.0171120)
Supplement: S1 Table — (XLSX) [file pone.0171120.s004.xlsx]

## Sheet: S1 Table 
S1 Table. Information of miRNAs for validation of sRNA library sequencing
	sRNA name	Symbol	Forward Primer Sequence (5’-3’)$	Tm (℃)	E (%)	R2
Conserved	bmo-let-7-5p	let-7	cgcgcTGAGGTAGTAGGTTG	61.9	84.6	0.979
	mse-miR-92a	mse92a	ccatcccGCACCAGTCC	61.8	102.3	0.985
	bmo-miR-998_R+2	bmo998	gtcagagaGCACCATGGGA	59.7	91.4	0.998
	pxy-mir-6497-p5_1ss18TA	pxy-6497-p5	gtctcaTGCCGGGCCTG	61.8	98.8	0.996
	pxy-mir-6497-p3_1ss7CT	pxy-6497-p3	ccgtGATCTTCCTAGCCGT	59.7	97.3	0.995
	bmo-miR-2b-3p_1ss22GC	bmo2b	cccATCACAGCCAGCTTTG	59.7	106.5	0.995
	bmo-miR-281-3p_L-2R+2	bmo281	gcggcTGTCATGGAGTTG	59.6	102.8	0.993
	bmo-miR-279a_R+2	bmo279a	ccgtccgGATCCACACTC	61.9	97.4	0.956
	bmo-miR-9a-5p	bmo9a	gtcggtcgGTTATCTAGCT	57.6	94.1	0.998
	bmo-miR-305-5p_R+1	bmo305	ggcagtGTACTTCATCAGG	57.6	90.7	0.998
Novel	PC-5p-671_1474	PC-5p-671	gcatGGGAGGAGGAGTGT	59.6	101.7	0.9986
	PC-5p-1276_891	PC-5p-1276	ccatgCCATCAAAGTCGGT	57.6	104.66	0.9955
	PC-3p-1433_822	PC-3p-1433	ccggctaGTGAATCGTATGT	57.8	94.83	0.9884
	PC-3p-4029_320	PC-3p-4029	CATCACAGTCGGAGTTC	54.6	92.53	0.9951
	PC-3p-16268_91	PC-3p-16268	ccaGCCCCATTCAATATAC	55.4	96.73	0.9977
	PC-5p-35148_41	PC-5p-35148	ccTTGTAGAATTGGCGAGAA	55.8	80.61	0.992
	PC-5p-15_50867	PC-5p-15	ccacgtggATATATTGAATG	53.7	99.95	0.9925
	PC-5p-1018_1028	PC-5p-1018	gttGACCCTGTTGAGCTTG	57.6	100.28	0.9995
	PC-5p-1258_867	PC-5p-1258	ccggATGATTTAGTGAGGTC	57.8	93.77	1
	PC-3p-598_1629	PC-3p-598	ggccggCTTGATCATTTAGA	57.8	92.84	1
Note: $ The upper case letters are nucleotides from corresponding microRNA, and the lower case letters are artificially added for adjustment of GC content in the primer.
