# Supplementary material for: De novo characterization of microRNAs in oriental fruit moth Grapholita molesta and selection of reference genes for normalization of microRNA expression
Source: PLoS One. 2017 Feb 3;12(2):e0171120. doi: 10.1371/journal.pone.0171120 (PMC5291412; doi:10.1371/journal.pone.0171120)
Supplement: S2 Table — (XLSX) [file pone.0171120.s005.xlsx]

## Sheet: S2 Table
S2 Table. Primer information for dsRNA synthesis
Primer name	Primer sequence (5'-3')
dsMet-Forward	TAATACGACTCACTATAGGGAGACAGAGGAAGTTACAGGCACG
dsMet-Reverse	TAATACGACTCACTATAGGGAGAGCTTGCGACAGTCAAACCT
dsEGFP-Forward	TAATACGACTCACTATAGGGAGACATGGCTTCAGCCGCTAC
dsEGFP-Reverse	TAATACGACTCACTATAGGGAGAGTTCACCTTGATGCCGTTC
Note: The upper case letters represent the T7 sequences.
