# Supplementary material for: De novo characterization of microRNAs in oriental fruit moth Grapholita molesta and selection of reference genes for normalization of microRNA expression
Source: PLoS One. 2017 Feb 3;12(2):e0171120. doi: 10.1371/journal.pone.0171120 (PMC5291412; doi:10.1371/journal.pone.0171120)
Supplement: S3 Table — (XLSX) [file pone.0171120.s006.xlsx]

## Sheet: S3 Table
S3 Table. Information of all expressed mature miRNAs predicted in the sRNA library constructed with G. molesta of varying developmental stages
No.	miR_name	miR_seq	Length	GenomeID	Strand	Start	End	pre-miRNA_seq	Sequence in miRbase	Group	SS	Hairpin length	CG%	dG	Gm (raw)	Expression level
1	bmo-miR-1a-5p_R+1	CCGTGCTTCCTTACTTCCCATA	22	JH390767.1	-	111392	111477	atagccttgcgttagttCCGTGCTTCCTTACTTCCCATAgtacttagatatcgtatgGAATGTAAAGAAGTATGGAGctgcgcggg	Diff	gp1	....((.((((.((((((((((((((.((((((((....((((.........)))))))).)))).))))))))))))))))))))	82	45.3	-35.3	38	Middle
2	bmo-miR-1a-3p_L-2	GAATGTAAAGAAGTATGGAG	20	JH390767.1	-	111392	111477	atagccttgcgttagttCCGTGCTTCCTTACTTCCCATAgtacttagatatcgtatgGAATGTAAAGAAGTATGGAGctgcgcggg	Diff	gp1	....((.((((.((((((((((((((.((((((((....((((.........)))))))).)))).))))))))))))))))))))	82	45.3	-35.3	119	Middle
3	tca-miR-1-5p	CCGTGCTTCCTTACTTCCCATA	22	comp294704_c0	+	260	332	cgcgagttCCGTGCTTCCTTACTTCCCATAgtgcttattatcgtatgGAATGTAAAGAAGTATGGAGctgcgc	Yes	gp1	.((((((((((((((((.((((((((....((((........)))))))).)))).))))))))))))).)))	72	46.6	-32.1	38	Middle
4	tca-miR-1-3p_L-2	GAATGTAAAGAAGTATGGAG	20	comp294704_c0	+	260	332	cgcgagttCCGTGCTTCCTTACTTCCCATAgtgcttattatcgtatgGAATGTAAAGAAGTATGGAGctgcgc	Diff	gp1	.((((((((((((((((.((((((((....((((........)))))))).)))).))))))))))))).)))	72	46.6	-32.1	119	Middle
5	bmo-miR-iab-4-5p	ACGTATACTGAATGTATCCTGA	22	JH379948.1	+	3829	3919	aacgcgtcgccttctgtACGTATACTGAATGTATCCTGAgtgtgccattctttccggTATACCTTCAGTATACGTAACAgaagatggcact	Yes	gp1	.....(((..(((((((((((((((((((.((((((.(((...........))).)).)))).))))))))))))).))))))..)))...	83	45.1	-37.8	59	Middle
6	bmo-miR-iab-4-3p_L-3R+1	TATACCTTCAGTATACGTAACT	22	JH379948.1	+	3829	3919	aacgcgtcgccttctgtACGTATACTGAATGTATCCTGAgtgtgccattctttccggTATACCTTCAGTATACGTAACAgaagatggcact	Diff	gp1	.....(((..(((((((((((((((((((.((((((.(((...........))).)).)))).))))))))))))).))))))..)))...	83	45.1	-37.8	10	Middle
7	bmo-miR-7-5p_R+1	TGGAAGACTAGTGATTTTGTTGTT	24	JH391751.1	+	3105	3179	tcgtgttgtaTGGAAGACTAGTGATTTTGTTGTTtgaattatgtaacaagaaatcactaatctgcctacaaagcg	Diff	gp1	.((..(((((.((.(((.((((((((((.(((((..........))))))))))))))).))).)))))))..))	74	34.7	-24.3	3037	High
8	bmo-miR-iab-8_R+2	TTACGTATACTGAAGGTATACCGGA	25	JH379948.1	-	3832	3914	catcttctgTTACGTATACTGAAGGTATACCGGAaagaatggcacactcAGGATACATTCAGTATACGTACAgaaggcgacgc	Diff	gp1	..(((((((.(((((((((((((.((((.((.((.............)).)))))).))))))))))))))))))))......	75	44.6	-32.2	20	Middle
9	bmo-mir-iab-8-p3	AGGATACATTCAGTATACGTACA	23	JH379948.1	-	3832	3914	catcttctgTTACGTATACTGAAGGTATACCGGAaagaatggcacactcAGGATACATTCAGTATACGTACAgaaggcgacgc	Yes	gp1	..(((((((.(((((((((((((.((((.((.((.............)).)))))).))))))))))))))))))))......	75	44.6	-32.2	32	Middle
10	mse-mir-8-p5	CATCTTACCGGGCAGCATTAGA	22	JH384239.1	+	75972	76059	ggagttgcggttcgCATCTTACCGGGCAGCATTAGAgtcgttccgttattttcTAATACTGTCAGGTAAAGATGTCgtccgcgctcca	Yes	gp1	((((.(((((..(((((((((((.(((((.(((((((.............))))))).))))).))))).)))).)).))))))))).	87	50	-40.5	3279	High
11	mse-miR-8	TAATACTGTCAGGTAAAGATGTC	23	JH384239.1	+	75972	76059	ggagttgcggttcgCATCTTACCGGGCAGCATTAGAgtcgttccgttattttcTAATACTGTCAGGTAAAGATGTCgtccgcgctcca	Yes	gp1	((((.(((((..(((((((((((.(((((.(((((((.............))))))).))))).))))).)))).)).))))))))).	87	50	-40.5	330445	High
12	bmo-miR-10-5p_L+1	TACCCTGTAGATCCGAATTTGT	22	JH382195.1	-	38886	38980	gcatcaatattagtgccctacatcTACCCTGTAGATCCGAATTTGTttgaagtgaggcgaCAAATTCGGTTCTAGAGAGGTTTgtgtggtgcatg	Diff	gp1	............((((.((((((..(((((.((((.(((((((((((...........))))))))))).)))).)).)))..)))))).)))).	82	44.2	-37.1	338584	High
13	bmo-miR-10-3p	CAAATTCGGTTCTAGAGAGGTTT	23	JH382195.1	-	38886	38980	gcatcaatattagtgccctacatcTACCCTGTAGATCCGAATTTGTttgaagtgaggcgaCAAATTCGGTTCTAGAGAGGTTTgtgtggtgcatg	Yes	gp1	............((((.((((((..(((((.((((.(((((((((((...........))))))))))).)))).)).)))..)))))).)))).	82	44.2	-37.1	5036	High
14	hme-miR-87	GTGAGCAAACTTTCAGGTGTGT	22	JH383637.1	+	91934	92021	gaagacgtttggaacactgatgggcctgaattgttgctctaacctgtgtttatgtcagGTGAGCAAACTTTCAGGTGTGTtagtgccg	Yes	gp1	..........((..(((((((..(((((((...((((((..(((((.........)))))))))))...)))))))..))))))))).	77	46.6	-34.8	467	Middle
15	bmo-mir-133-p5	AGCTGGTTGACTTCGGGTCAAAT	23	JH390767.1	-	93150	93259	gaaagtgttagcgttgttcgctttAGCTGGTTGACTTCGGGTCAAATtgtcattatgctatcatTTGGTCCCCTTCAACCAGCTGTagttgacatctgctttactttcct	Yes	gp1	(((((((..((((.((((..((..((((((((((....((..(((((...............)))))..))...))))))))))..))..))))..)))).)))))))..	108	42.7	-39.9	3	Low
16	bmo-miR-133	TTGGTCCCCTTCAACCAGCTGT	22	JH390767.1	-	93150	93259	gaaagtgttagcgttgttcgctttAGCTGGTTGACTTCGGGTCAAATtgtcattatgctatcatTTGGTCCCCTTCAACCAGCTGTagttgacatctgctttactttcct	Yes	gp1	(((((((..((((.((((..((..((((((((((....((..(((((...............)))))..))...))))))))))..))..))))..)))).)))))))..	108	42.7	-39.9	2828	High
17	tca-miR-137-5p_R-1_2ss4TC16TG	ACGCGTATTCTTGGGGAATTAACA	24	JH381891.1	+	229771	229847	ttggaggtcACGCGTATTCTTGGGGAATTAACAcacattgtgagatgtTATTGCTTGAGAATACACGTAGctgacaa	Diff	gp1	(((..((..(((.(((((((..((.(((.(((((((...)))...))))))).))..))))))).)))..))..)))	77	41.6	-27.1	5	Low
18	bmo-miR-137_L-1R+1	TATTGCTTGAGAATACACGTAG	22	JH381891.1	+	229771	229847	ttggaggtcACGCGTATTCTTGGGGAATTAACAcacattgtgagatgtTATTGCTTGAGAATACACGTAGctgacaa	Diff	gp1	(((..((..(((.(((((((..((.(((.(((((((...)))...))))))).))..))))))).)))..))..)))	77	41.6	-27.1	36	Middle
19	lmi-miR-210-5p_R+1_1ss10AC	AGCTGCTGGCCACTGCACAAGAT	23	JH384779.1	+	12615	12705	aatgaagcccaaagcAGCTGCTGGCCACTGCACAAGATtagtttaaacatactCTTGTGCGTGTGACAGCGGCTattgcgggcctttcatt	Diff	gp1	((((((((((.((..((((((((..((((((((((((.((((....)).)).))))))))).))).)))))))).))..))))..))))))	91	48.4	-41	3	Low
20	bmo-miR-210_L+1	CTTGTGCGTGTGACAGCGGCT	21	JH384779.1	+	12615	12705	aatgaagcccaaagcAGCTGCTGGCCACTGCACAAGATtagtttaaacatactCTTGTGCGTGTGACAGCGGCTattgcgggcctttcatt	Diff	gp1	((((((((((.((..((((((((..((((((((((((.((((....)).)).))))))))).))).)))))))).))..))))..))))))	91	48.4	-41	87	Middle
21	bmo-miR-252-5p	CTAAGTACTAGTGCCGCAGGAG	22	JH383424.1	+	46967	47052	agaactaaatcttgttcCTAAGTACTAGTGCCGCAGGAGtgctttaattatctCCTGCTGCTTAAGTGCTTATCaatagatttagt	Yes	gp1	...(((((((((.(((..((((((((...((.(((((((............))))))).))...))))))))..))))))))))))	83	37.2	-33.1	4031	High
22	bmo-miR-252-3p_R-1_1ss9CT	CCTGCTGCTTAAGTGCTTATC	21	JH383424.1	+	46967	47052	agaactaaatcttgttcCTAAGTACTAGTGCCGCAGGAGtgctttaattatctCCTGCTGCTTAAGTGCTTATCaatagatttagt	Diff	gp1	...(((((((((.(((..((((((((...((.(((((((............))))))).))...))))))))..))))))))))))	83	37.2	-33.1	7	Low
23	mse-miR-263a_R-1	AATGGCACTGGAAGAATTCACGG	23	JH385457.1	+	6953	7044	accatgcacaggcAATGGCACTGGAAGAATTCACGGgtttcattataatagtccCGTGGTCTCTTAGTGGCATCACtggtgctgggcgatac	Diff	gp1	.(((.((((..(..(((.(((((..(((..(((((((...............))))))))))..))))).)))..)..))))))).......	84	50	-34.1	21512	High
24	mse-mir-263a-p3	CGTGGTCTCTTAGTGGCATCAC	22	JH385457.1	+	6953	7044	accatgcacaggcAATGGCACTGGAAGAATTCACGGgtttcattataatagtccCGTGGTCTCTTAGTGGCATCACtggtgctgggcgatac	Yes	gp1	.(((.((((..(..(((.(((((..(((..(((((((...............))))))))))..))))).)))..)..))))))).......	84	50	-34.1	10	Middle
25	pxy-miR-274	TTTGTGACCGTCACTAACGGGCA	23	JH383424.1	+	34794	34876	cgaagttggTTTGTGACCGTCACTAACGGGCAgtacatgattttgcTCGTTTTGACGATCGCAAAATgaactcgtttgactat	Yes	gp1	((.((((..(((((((.(((((..(((((((((.........))))))))).))))).)))))))...)))))).........	74	43.4	-29.5	6383	High
26	pxy-mir-274-p3_1ss10TC	TCGTTTTGACGATCGCAAAAT	21	JH383424.1	+	34794	34876	cgaagttggTTTGTGACCGTCACTAACGGGCAgtacatgattttgcTCGTTTTGACGATCGCAAAATgaactcgtttgactat	Diff	gp1	((.((((..(((((((.(((((..(((((((((.........))))))))).))))).)))))))...)))))).........	74	43.4	-29.5	10	Middle
27	bmo-miR-276-5p	AGCGAGGTATAGAGTTCCTACG	22	JH384338.1	-	53580	53668	aaacctggtgattgccactAGCGAGGTATAGAGTTCCTACGtgataaatgactgTAGGAACTTCATACCGTGCTCTtgggattgccaat	Yes	gp1	.....(((..(((.(((..(((..(((((..(((((((((((........)).)))))))))..)))))..)))..))))))..)))..	82	44.9	-38	92	Middle
28	bmo-miR-276-3p	TAGGAACTTCATACCGTGCTCT	22	JH384338.1	-	53580	53668	aaacctggtgattgccactAGCGAGGTATAGAGTTCCTACGtgataaatgactgTAGGAACTTCATACCGTGCTCTtgggattgccaat	Yes	gp1	.....(((..(((.(((..(((..(((((..(((((((((((........)).)))))))))..)))))..)))..))))))..)))..	82	44.9	-38	125388	High
29	mse-mir-277-p5	CGTGCCAGGAGTGCGTTTGCA	21	comp32867_c0	+	630	720	tCGTGCCAGGAGTGCGTTTGCAcagcacgcgacaagtttgcgttttggcaaagttgaaactgTAAATGCACTATCTGGTACGACAccccgg	Yes	gp1	(((((((((((((((((((((...(((..(.....)..)))((((..((...))..)))).))))))))))).))))))))))........	83	51.6	-39.5	18.5	Middle
30	mse-miR-277	TAAATGCACTATCTGGTACGACA	23	comp32867_c0	+	630	720	tCGTGCCAGGAGTGCGTTTGCAcagcacgcgacaagtttgcgttttggcaaagttgaaactgTAAATGCACTATCTGGTACGACAccccgg	Yes	gp1	(((((((((((((((((((((...(((..(.....)..)))((((..((...))..)))).))))))))))).))))))))))........	83	51.6	-39.5	8369	High
31	bmo-miR-277-5p_L-1R+1	CGTGCCAGGAGTGCGTTTGCA	21	JH380695.1	-	12960	13075	ttgattacacctcggggtcCGTGCCAGGAGTGCGTTTGCAaagcacgctacaagtttgcgttgatgcaaagttgacactgTAAATGCACTATCTGGTACGACAccccgtggcgtgt	Diff	gp1	.....(((.((.((((((.(((((((((((((((((((((.((....)).(((.((((((....)))))).)))....)))))))))))).)))))))))..)))))).)).))).	110	51.7	-56.5	18.5	Middle
32	bmo-miR-277-3p	TAAATGCACTATCTGGTACGACA	23	JH380695.1	-	12960	13075	ttgattacacctcggggtcCGTGCCAGGAGTGCGTTTGCAaagcacgctacaagtttgcgttgatgcaaagttgacactgTAAATGCACTATCTGGTACGACAccccgtggcgtgt	Yes	gp1	.....(((.((.((((((.(((((((((((((((((((((.((....)).(((.((((((....)))))).)))....)))))))))))).)))))))))..)))))).)).))).	110	51.7	-56.5	8369	High
33	mse-mir-278-p5	CCGGACGAACTTCCCAGTTCGGCC	24	JH381144.1	-	25780	25873	agaaaagtatcaagtgctacgcCCGGACGAAATTCCCAGCTCGGCCgacattcgcgggTCGGTGGGATCTTCGTCCGTGTttatcgcttatacg	Yes	gp1	......((((.(((((.((..(.((((((((..(((((.(.(((((..........)))))))))))..)))))))).)..)).))))))))).	87	54.3	-39	36	Middle
34	mse-miR-278	TCGGTGGGATCTTCGTCCGTTT	22	JH381144.1	-	25780	25873	agaaaagtatcaagtgctacgcCCGGACGAAATTCCCAGCTCGGCCgacattcgcgggTCGGTGGGATCTTCGTCCGTGTttatcgcttatacg	Yes	gp1	......((((.(((((.((..(.((((((((..(((((.(.(((((..........)))))))))))..)))))))).)..)).))))))))).	87	54.3	-39	4269	High
35	bmo-miR-279a_R+2	TGACTAGATCCACACTCATCA	21	JH381959.1	+	3589	3683	aggtcaatttctttcgatgagtggaggtttagtgcatgtttttcttgcatcaTGACTAGATCCACACTCATCCatggaagttgcgatgatcgtcg	Diff	gp1	....((((((((...((((((((..((((((((.((((............))))))))))))..))))))))...))))))))((((....))))	79	43.2	-34.5	1049.5	Middle
36	bmo-miR-279c-3p_R+1	TGACTAGATCCATACTCGTCTGC	23	JH381402.1	+	92070	92166	ttgacttgatgatatttgtgggcgagtttgcttctggttcatgtacaaagaatatcaTGACTAGATCCATACTCGTCTGCagccatcaactcaatca	Diff	gp1	((((.((((((....(((..(((((((.((..((((((.((((............))))))))))..)).)))))))..))).)))))).))))...	94	40.2	-36.9	2469.5	High
37	bmo-miR-281-5p_R+1	AAGAGAGCTATCCGTCGACAGTA	23	JH385611.1	-	8836	8918	ataatctgttaatgAAGAGAGCTATCCGTCGACAGTAttgacataaacacTGTCATGGAGTTGCTCTCTTTAtgaacggatgc	Diff	gp1	...(((((((.(((((((((((..(((((.((((((.((......)).)))))))))))...))))))))))).)))))))..	78	39.8	-39.6	29116	High
38	bmo-miR-281-3p_L-2R+2	TGTCATGGAGTTGCTCTCTTTA	22	JH385611.1	-	8836	8918	ataatctgttaatgAAGAGAGCTATCCGTCGACAGTAttgacataaacacTGTCATGGAGTTGCTCTCTTTAtgaacggatgc	Diff	gp1	...(((((((.(((((((((((..(((((.((((((.((......)).)))))))))))...))))))))))).)))))))..	78	39.8	-39.6	4260	High
39	bmo-miR-282-5p_L-3R-2	TAGCCTCTCCTTGGCTTTGTCT	22	JH383286.1	-	18362	18448	tgggatgttgaccTAGCCTCTCCTTGGCTTTGTCTgtgtcttacgatgtttcagACATAGCCTGATAGAGGTTACGtttagtccctt	Diff	gp1	.(((((...(((.((((((((....((((.((((((.(((....)))....)))))).))))....)))))))).)))..)))))..	84	46	-37.9	6909	High
40	bmo-miR-282-3p	ACATAGCCTGATAGAGGTTACG	22	JH383286.1	-	18362	18448	tgggatgttgaccTAGCCTCTCCTTGGCTTTGTCTgtgtcttacgatgtttcagACATAGCCTGATAGAGGTTACGtttagtccctt	Yes	gp1	.(((((...(((.((((((((....((((.((((((.(((....)))....)))))).))))....)))))))).)))..)))))..	84	46	-37.9	38	Middle
41	bmo-miR-305-5p_R+1	ATTGTACTTCATCAGGTGCTCTGG	24	JH387353.1	+	3438	3525	gccgccgcacgcccATTGTACTTCATCAGGTGCTCTGGtgataatggttccAGGCGCTTGTTGGAGTACACTtaccgtgtcggcggtt	Diff	gp1	(((((((((((.....(((((((((.(((((((.((((.(((....)))))))))))))).))))))))).....)))).))))))).	87	56.8	-48.3	2595	High
42	bmo-miR-305-3p_L+1R-1	AGGCGCTTGTTGGAGTACACT	21	JH387353.1	+	3438	3525	gccgccgcacgcccATTGTACTTCATCAGGTGCTCTGGtgataatggttccAGGCGCTTGTTGGAGTACACTtaccgtgtcggcggtt	Diff	gp1	(((((((((((.....(((((((((.(((((((.((((.(((....)))))))))))))).))))))))).....)))).))))))).	87	56.8	-48.3	140	Middle
43	pxy-mir-308-p3_1ss1AC	CATCACAGGATAATACTGCGA	21	JH383490.1	-	61569	61625	cgcagtattattcccgtgaatgtgttctatctacAATCACAGGATAATACTGCGAgt	Diff	gp1	(((((((((((.((.((((.((((.......)))).)))).)))))))))))))...	54	40.4	-25.2	793	Middle
44	bmo-miR-316-5p	TGTCTTTTTCCGCTTTGCTGCTG	23	JH390723.1	+	17400	17472	attTGTCTTTTTCCGCTTTGCTGCTGatgatttgaatgtcaacagcaaagtgaaaaggtctcctttatgagaa	Yes	gp1	......((((((.((((((((((.((((.........)))).))))))))))))))))((((......)))).	52	37	-23.3	1874	Middle
45	bmo-miR-317-5p	CGGGTGCCACGCTGTGCTCTCT	22	JH380695.1	-	23322	23414	cgggctatcgaacgacCGGGTGCCACGCTGTGCTCCCTcgggatatctggtgagTGAACACAGCTGGTGGTATCtcagttgttccctagttct	Yes	gp1	.(..(((..(((((((.(((((((((((((((.((.((((((....))..)))).)).))))))..)))))))))..)))))))..)))..).	91	57	-41.5	22	Middle
46	bmo-miR-317-3p_L-2	TGAACACAGCTGGTGGTATC	20	JH380695.1	-	23322	23414	cgggctatcgaacgacCGGGTGCCACGCTGTGCTCCCTcgggatatctggtgagTGAACACAGCTGGTGGTATCtcagttgttccctagttct	Diff	gp1	.(..(((..(((((((.(((((((((((((((.((.((((((....))..)))).)).))))))..)))))))))..)))))))..)))..).	91	57	-41.5	2318	High
47	pxy-miR-750_R-1	AGTTGGACAGGGGATCTAGAC	21	comp28969_c0	-	346	431	ggcttcacgtctgAGTTGGACAGGGGATCTAGACagtttgacgtggaatgctgCCAGATCTATCTTTCCAGCTCacgcgtggagcc	Diff	gp1	(((((((((..(((((((((....((((((...((((............))))..)))))).....)))))))))..)))))))))	86	54.7	-40.8	75	Middle
48	pxy-mir-750-p3	CCAGATCTAACTTTCCAGCTC	21	comp28969_c0	-	346	431	ggcttcacgtctgAGTTGGACAGGGGATCTAGACagtttgacgtggaatgctgCCAGATCTATCTTTCCAGCTCacgcgtggagcc	Yes	gp1	(((((((((..(((((((((....((((((...((((............))))..)))))).....)))))))))..)))))))))	86	54.7	-40.8	1	Low
49	bmo-miR-750-3p_R+2	CCAGATCTATCTTTCCAGCTCA	22	JH380960.1	-	48599	48678	ttcacgtctgagttggacaggggatcttgacagtttcacgtgatatgctgCCAGATCTATCTTTCCAGCTCAcacgtgga	Diff	gp1	(((((((.(((((((((....((((((.(.((((.((....))...)))).))))))).....))))))))).)))))))	80	48.8	-33	6646	High
50	mse-mir-981-p5_1ss18AT	CGGGTTTCGAGACGATGTAACC	22	JH389661.1	+	170426	170521	gaaaataaagaagaaaccgcacataattCGGGTTTCGGGACGATGGAACCgtgtatagacctggTTCGTTGTCGACGAAACCTGCAaaatgtgcgg	Diff	gp1	................((((((((....(((((((((.(((((((.((((..((....))..)))))))))))..)))))))))....))))))))	80	46.9	-40.1	2	Low
51	mse-miR-981	TTCGTTGTCGACGAAACCTGCA	22	JH389661.1	+	170426	170521	gaaaataaagaagaaaccgcacataattCGGGTTTCGGGACGATGGAACCgtgtatagacctggTTCGTTGTCGACGAAACCTGCAaaatgtgcgg	Yes	gp1	................((((((((....(((((((((.(((((((.((((..((....))..)))))))))))..)))))))))....))))))))	80	46.9	-40.1	289	Middle
52	bmo-miR-1175-5p_R+2	AAGTGGAGGTGTGATCTCTTCACT	24	JH380960.1	-	48461	48536	gattAAGTGGAGGTGTGATCTCTTCACTttttttgtttaaagTGAGATTCAACTCCTCCAACTTaaccctgaatcg	Diff	gp1	..(((((((((((..(((..((.(((((((........))))))))).)))...)))))).)))))..........	64	38.2	-23.5	259	Middle
53	bmo-miR-1175-3p_R-2	TGAGATTCAACTCCTCCAACTT	22	JH380960.1	-	48461	48536	gattAAGTGGAGGTGTGATCTCTTCACTttttttgtttaaagTGAGATTCAACTCCTCCAACTTaaccctgaatcg	Diff	gp1	..(((((((((((..(((..((.(((((((........))))))))).)))...)))))).)))))..........	64	38.2	-23.5	3749	High
54	pxy-miR-3286_R-2_1ss20GT	AACTATTGGTCACTGCACATG	21	JH384779.1	+	14958	15045	gaagcccaaaacAACTATTGGTCACTGCACAGGactcgtatagctgataactcttgtgcgtgttccaatagttattgtgggtgcttca	Diff	gp1	(((((((..((.(((((((((.(((.((((((((....(((.....)))..)))))))))))..))))))))).))...)).))))).	87	44.3	-36.3	2	Low
55	bmo-mir-6497-p5	GGAATAAGGATTGGCTCTGAGGAC	24	JH382100.1	-	5290	5394	ggatccgtaacttcGGAATAAGGATTGGCTCTGAGGACcgggGCGTGTCGGGTTTGGACGGGAAGcggatgcggccggtgccgggcctggtggatgctcgtgcgt	Yes	gp1	.....((((.(((((((............)))))))....((((((.((((((..((((.((..((....))..)).)).))..))))))...)))))).)))).	26	64.8	-36.9	24686	High
56	bmo-mir-6497-p3	GCGTGTCGGGTTTGGACGGGAAG	23	JH382100.1	-	5290	5394	ggatccgtaacttcGGAATAAGGATTGGCTCTGAGGACcgggGCGTGTCGGGTTTGGACGGGAAGcggatgcggccggtgccgggcctggtggatgctcgtgcgt	Yes	gp1	.....((((.(((((((............)))))))....((((((.((((((..((((.((..((....))..)).)).))..))))))...)))))).)))).	26	64.8	-36.9	2985	High
57	tur-miR-1-3p_L-2R+1	GAATGTAAAGAAGTATGGAGT	21	JH390767.1	-	111343	111432	atagccttgcgttagttccgtgcttccttacttcccatagtacttagatatcgtatgGAATGTAAAGAAGTATGGAGCtgcgcgggtgtg	Diff	gp2	...(((.((((.((((((((((((((.((((((((....((((.........)))))))).)))).)))))))))))))))))))))...	84	45.6	-37.8	10	Middle
58	bmo-miR-2b-3p_1ss22GC	TATCACAGCCAGCTTTGTTGACT	23	JH383326.1	+	127433	127551	catggaccagagctgttcgggtgactaggaagacgacaaagaggttgtgaaatgtctcctaatcaTATCACAGCCAGCTTTGTTGACTtccttttgccagttgacagcgattttcctgt	Diff	gp2	...(((.....((((((..((..(..((((((.((((((((.((((((((.(((.........))).))))))))..)))))))).)))))).)..))....)))))).....)))...	113	46.2	-48.3	18960	High
59	dme-miR-8-5p_R+1	CATCTTACCGGGCAGCATTAGAT	23	JH384239.1	+	75958	76079	tctctcggccagcaggagttgcggttcgCATCTTACCGGGCAGCATTAGAGtcgttccgttattttcTAATACTGTCAGGTAAAGATGTCGtccgcgctccacgttctgcgatgtcgaggaa	Diff	gp2	((.((((((..(((((((.(((((..(((((((((((.(((((.(((((((.............))))))).))))).))))).)))).)).)))))))))......)))...)))))))).	121	52.5	-51.3	13	Middle
60	dme-miR-8-3p_R+1	TAATACTGTCAGGTAAAGATGTCC	24	JH384239.1	+	75958	76079	tctctcggccagcaggagttgcggttcgCATCTTACCGGGCAGCATTAGAGtcgttccgttattttcTAATACTGTCAGGTAAAGATGTCGtccgcgctccacgttctgcgatgtcgaggaa	Diff	gp2	((.((((((..(((((((.(((((..(((((((((((.(((((.(((((((.............))))))).))))).))))).)))).)).)))))))))......)))...)))))))).	121	52.5	-51.3	2914	High
61	bmo-miR-9a-5p	TCTTTGGTTATCTAGCTGTATGA	23	JH389562.1	+	19397	19485	gaaagacaggttatttaTCTTTGGTTATCTAGCTGTATGAgtatagtgacgtcATAAAGCTAGGTTACCGGAGTTAaggaccgtctggt	Yes	gp2	...((((.((((......((..(((.((((((((.(((((((......)).))))).)))))))).)))..)).....))))))))...	83	40.4	-33.3	21174	High
62	bmo-miR-9a-3p	ATAAAGCTAGGTTACCGGAGTTA	23	JH389562.1	+	19397	19485	gaaagacaggttatttaTCTTTGGTTATCTAGCTGTATGAgtatagtgacgtcATAAAGCTAGGTTACCGGAGTTAaggaccgtctggt	Yes	gp2	...((((.((((......((..(((.((((((((.(((((((......)).))))).)))))))).)))..)).....))))))))...	83	40.4	-33.3	1090	Middle
63	dme-miR-10-5p_L+1_1ss23TA	TACCCTGTAGATCCGAATTTGTA	23	JH382195.1	-	38895	39018	catcagatggcgttcgcatcaatattagtgccctacatcTACCCTGTAGATCCGAATTTGTTtgaagtgaggcgaCAAATTCGGTTCTAGAGAGGTTTGtgtggtgcatgcacggcgtctgtca	Diff	gp2	...((((((.(((..(((..........(((.((((((..(((((.((((.(((((((((((...........))))))))))).)))).)).)))..)))))).))))))))).))))))...	118	47.6	-48.6	3798	High
64	dme-miR-10-3p_R+1	CAAATTCGGTTCTAGAGAGGTTTA	24	JH382195.1	-	38895	39018	catcagatggcgttcgcatcaatattagtgccctacatcTACCCTGTAGATCCGAATTTGTTtgaagtgaggcgaCAAATTCGGTTCTAGAGAGGTTTGtgtggtgcatgcacggcgtctgtca	Diff	gp2	...((((((.(((..(((..........(((.((((((..(((((.((((.(((((((((((...........))))))))))).)))).)).)))..)))))).))))))))).))))))...	118	47.6	-48.6	44	Middle
65	bmo-miR-11-3p_1ss11AG	CATCACAGTCGGAGTTCTAGCT	22	JH384580.1	-	16733	16817	gaccgcgtcatgtagctagcactcgcgctgtgacatgtgtgtcagtgtcaCATCACAGTCAGAGTTCTAGCTtcacggcgcgtgc	Diff	gp2	...((((((.((.((((((.((((..(((((((..((((.........)))))))))))..)))).)))))).)).))))))...	79	56.5	-38.8	27252	High
66	bmo-miR-14-3p_R+1	TCAGTCTTTTTCTCTCTCCTAT	22	JH391762.1	+	478646	478735	acaatgtcagtcgtgtcggtgggagaaatcgacttggctttttatttctatcagTCAGTCTTTTTCTCTCTCCTATatgtttggcataca	Diff	gp2	...((((((..(((((.((.((((((((..((((.((((.............))))))))..)))))))).)).)))))..))))))...	84	40	-31.7	55077	High
67	bmo-miR-31-5p_L+1R-2_1ss9AT	AGGCAAGATGTCGGCATAGC	20	JH382081.1	+	5025	5117	ggagccggtggctgggaAGGCAAGATGTCGGCATAGCtgattgactgtgatatacggctgtgtcacatcgagccagctcaatccaccggcgtt	Diff	gp2	...((((((((.((((..(((..(((((.((((((((((...............)))))))))))))))..)))..))))..))))))))...	87	57	-48.2	4591	High
68	bmo-miR-31-5p_L+1R+1_1ss9AT	AGGCAAGATGTCGGCATAGCTGA	23	JH384349.1	+	2906	2998	ggagccggtggctgggaAGGCAAGATGTCGGCATAGCTGAttgactgtgatatacggctgtgtcacatcgagccagctcaatccaccggcgtt	Diff	gp2	...((((((((.((((..(((..(((((.((((((((((...............)))))))))))))))..)))..))))..))))))))...	87	57	-48.2	25425	High
69	bmo-miR-34-5p_R+1	TGGCAGTGTGGTTAGCTGGTTGT	23	JH380695.1	-	5270	5342	accgcacTGGCAGTGTGGTTAGCTGGTTGTgtaatgaaaaaccaacagccagtaacgacactgctcctgcgta	Diff	gp2	..((((..((((((((.(((.(((((((((..............)))))))))))).))))))))..))))..	69	50.7	-36.1	1573	Middle
70	bmo-miR-71-3p_L-1R+1	TCTCACTACCTTGTCTTTCATG	22	JH383326.1	+	121851	121961	ccaccgaatgttgctctttacctcatgaaagacctaggtcgtgagatgtccacgacatccaaatTCTCACTACCTTGTCTTTCATGcggactgagcataactcttcggacc	Diff	gp2	...(((((.(((((((....((.((((((((((..((((.((((((((((...)))).......)))))).)))).)))))))))).))...)))))..))..)))))...	105	47.7	-44.5	13455	High
71	bmo-miR-124_R-3	TAAGGCACGCGGTGAATGCC	20	JH381728.1	-	9263	9350	cgcagccctcctcctcgcgttcactgcgtttgccatatgtgtacctctcaatcaTAAGGCACGCGGTGAATGCCaagagcgggctcat	Diff	gp2	...(((((..(((...(((((((((((((..(((.((((.............)))).))))))))))))))))...))).)))))...	82	56.8	-39.6	14.5	Middle
72	bmo-miR-124_R-3	TAAGGCACGCGGTGAATGCC	20	JH388536.1	+	4123	4210	cgcagccctcctcctcgcgttcactgcgtttgccatatgtgtacctctcaatcaTAAGGCACGCGGTGAATGCCaagagcgggctcat	Diff	gp2	...(((((..(((...(((((((((((((..(((.((((.............)))).))))))))))))))))...))).)))))...	82	56.8	-39.6	14.5	Middle
73	bmo-miR-190-5p_R+1	AGATATGTTTGATATTCTTGGTTG	24	JH385165.1	-	21567	21643	tgtgtcggtgAGATATGTTTGATATTCTTGGTTGtttgtgcatcaCCCGGGAATCAAACATATTACACATcgaccgc	Diff	gp2	.(.(((((((.((((((((((((.(((..((((((....)))..)))..)))))))))))))))...))))))))..	74	42.9	-28.1	1198	Middle
74	bmo-miR-190-3p_R+1_2ss22TC24TA	CCCGGGAATCAAACATATTACCCAT	25	JH385165.1	-	21567	21643	tgtgtcggtgAGATATGTTTGATATTCTTGGTTGtttgtgcatcaCCCGGGAATCAAACATATTACACATcgaccgc	Diff	gp2	.(.(((((((.((((((((((((.(((..((((((....)))..)))..)))))))))))))))...))))))))..	74	42.9	-28.1	6	Low
75	dme-miR-193-3p_2ss10AG22CG	TACTGGCCTGCTAAGTCCCAAG	22	JH380629.1	-	54134	54221	caagtcccaaccttggcaagggccttcgcggtccagtgggtttgattttcgTACTGGCCTGCTAAGTCCCAAGctgcggtgagacatc	Diff	gp2	...(((...(((..(((..(((.(((.((((.((((((((........)).)))))).)))).))).)))..)))..)))..)))...	82	56.8	-35.4	62	Middle
76	bmo-miR-263a-5p_R+4	AATGGCACTGGAAGAATTCACGGGA	25	JH385457.1	+	6946	7044	tcctcgcaccatgcacaggcAATGGCACTGGAAGAATTCACGGGTttcattataatagtcccgtggtctcttagtggcatcactggtgctgggcgatac	Diff	gp2	...((((.(((.((((..(..(((.(((((..(((..(((((((...............))))))))))..))))).)))..)..)))))))))))...	93	51.5	-40.5	14803	High
77	bmo-miR-274-3p_L+1_1ss10GA	CTCGTTTTGACGATCGCAAAATG	23	JH383424.1	+	34786	34876	cttgttggcgaagttggtttgtgaccgtcactaacgggcagtacatgattttgCTCGTTTTGACGATCGCAAAATGaactcgtttgactat	Diff	gp2	...((..(((.((((..(((((((.(((((..(((((((((.........))))))))).))))).)))))))...)))))).)..))...	85	44	-33.9	1215	Middle
78	dme-miR-276a-5p_L-1R-1_1ss22CT	AGCGAGGTATAGAGTTCCTAT	21	JH384338.1	-	53540	53627	acctggtgattgccactAGCGAGGTATAGAGTTCCTACgtgataaatgactgTAGGAACTTCATACCGTGCTCTTgggattgccaatc	Diff	gp2	...(((..(((.(((..(((..(((((..(((((((((((........)).)))))))))..)))))..)))..))))))..)))...	82	46.6	-38	1	Low
79	dme-miR-276b-3p_R+1_1ss10AC	TAGGAACTTCATACCGTGCTCTC	23	JH384338.1	-	53540	53627	acctggtgattgccactAGCGAGGTATAGAGTTCCTACgtgataaatgactgTAGGAACTTCATACCGTGCTCTTgggattgccaatc	Diff	gp2	...(((..(((.(((..(((..(((((..(((((((((((........)).)))))))))..)))))..)))..))))))..)))...	82	46.6	-38	47	Middle
80	bmo-miR-279d-3p	TGACTAGATTTTCACTTATCCT	22	JH379655.1	-	3809	3879	tttcgaaagactagtgaatgtctagcgtcaagtttcgacatctTGACTAGATTTTCACTTGTCCTttgcga	Yes	gp2	..(((((((((.((((((..((((..((((((.........))))))))))..)))))).))).))).)))	69	39.4	-22.6	26764	High
81	bmo-miR-279d-3p	TGACTAGATTTTCACTTATCCT	22	JH391232.1	-	6904	6974	tttcgaaagactagtgaatgtctagcgtcaagtttcgacatctTGACTAGATTTTCACTTGTCCTttgcga	Yes	gp2	..(((((((((.((((((..((((..((((((.........))))))))))..)))))).))).))).)))	69	39.4	-22.6	26764	High
82	bmo-miR-279b-3p_R-1	TGACTAGATCTACACTCATTG	21	JH381402.1	+	91770	91890	aaccttcgtggcacagtattctactggcatttaatgggtatgaatctagtggcgcagtgcatttctgTGACTAGATCTACACTCATTGattgctggtagaaaatctactaaaacgaagaag	Diff	gp2	...((((((.....((((((((((..(((.(((((((((.(..(((((((..(((((.......))))))))))))..).))))))))).)))..))))))....))))...))))))...	115	40.5	-47.6	7814.5	High
83	bmo-miR-279b-3p_R-3	TGACTAGATCTACACTCAT	19	JH385283.1	-	91855	91974	acggagcagcgcaaaggtcaatttctttcgatgagtggaggtttagtgcatgtttttcttgcatcaTGACTAGATCCACACTCATccatggaagttgcgatgatcgtcgtgcggctcagg	Diff	gp2	...((((.((((...(((((((((((...((((((((..((((((((.((((............))))))))))))..))))))))...)))))).....)))))...)))).))))...	114	48.3	-47.6	3.5	Low
84	bmo-miR-283-5p_L-1R+3	AAATATCAGCTGGTAATTCTGGG	23	JH389129.1	-	89201	89284	gtacgggaaatggctAAATATCAGCTGGTAATTCTGGGgtcgttacccccaggttatcagttggtatacagttgttttccgatc	Diff	gp2	...(((((((..(((..(((((((((((((((.((((((.......)))))))))))))))))))))..)))..)))))))...	78	45.2	-43.8	1712	Middle
85	bmo-miR-285	TAGCACCATTCGAATTCAGTGC	22	JH388355.1	-	55389	55482	aagcatccataatttgataactgcattcgagtgtgtgggtagagtgttgctagatcTAGCACCATTCGAATTCAGTGCtcgaatttggatgatc	Yes	gp2	...((((((.(((((((..((((.((((((((((((((((..((.....))..))))).)).))))))))).))))..)))))))))))))...	88	41.5	-36.5	253	Middle
86	bmo-miR-306a-5p_R+2	TCAGGTACTAGGTGACTCTGAGA	23	JH384006.1	-	209708	209778	aggccgtgTCAGGTACTAGGTGACTCTGAGTggagaggctctcagagacgcctcgtgcctcagcacgggca	Diff	gp2	...((((((.((((((.(((((.(((((((.((.....))))))))).))))).))))))..))))))...	65	62	-37.4	762	Middle
87	bmo-miR-375-3p	TTTGTTCGCCCCGGCTCGTGTCG	23	JH381766.1	+	50421	50493	acgaggacgacccgagcggatgagcaaactgtgatctagctagTTTGTTCGCCCCGGCTCGTGTCGttttgga	Yes	gp2	.(((.((((((.(((((((.((((((((((((......)).))))))))))..))).)))).)))))))))..	70	56.2	-32.1	328	Middle
88	bmo-miR-745-5p_R-1_1ss12GA	CGGCTCATCGTATGGCAGTTTGC	23	JH379599.1	+	2919260	2919349	agcaactcgtgtcgattgCGGCTCATCGTAAGGCAGTTTGCttggttaacgcCAGCTGCCTAGCGAAGGGCaacaaacgacagagtttac	Diff	gp2	...(((((.(((((.(((..((((.(((..((((((((.((.........)).))))))))..))).))))..))).))))))))))...	84	52.2	-41.8	1063	Middle
89	bmo-miR-745-3p_R-4	CAGCTGCCTAGCGAAGGGC	19	JH379599.1	+	2919260	2919349	agcaactcgtgtcgattgCGGCTCATCGTAAGGCAGTTTGCttggttaacgcCAGCTGCCTAGCGAAGGGCaacaaacgacagagtttac	Diff	gp2	...(((((.(((((.(((..((((.(((..((((((((.((.........)).))))))))..))).))))..))).))))))))))...	84	52.2	-41.8	58	Middle
90	bmo-miR-927-5p	TTTAGAATTCCTACGCTTTACC	22	JH383327.1	-	59927	60018	gaagcagtatttttggTTTAGAATTCCTACGCTTTACCgttgccaagttgttgggCAAAGCGTTTGGATTCTAAAACgaaaacactagcgcc	Yes	gp2	...(((((.((((((.((((((((((..(((((((.((...((......))..)).)))))))..)))))))))).)))))).))).))...	86	42.4	-31.2	767	Middle
91	bmo-miR-927-3p_R+3	CAAAGCGTTTGGATTCTAAAAC	22	JH383327.1	-	59927	60018	gaagcagtatttttggTTTAGAATTCCTACGCTTTACCgttgccaagttgttgggCAAAGCGTTTGGATTCTAAAACgaaaacactagcgcc	Diff	gp2	...(((((.((((((.((((((((((..(((((((.((...((......))..)).)))))))..)))))))))).)))))).))).))...	86	42.4	-31.2	76	Middle
92	bmo-miR-932_R+1	TCAATTCCGTAGTGCATTGCAGT	23	JH382154.1	-	156445	156532	cgagagtgtcgaggctTCAATTCCGTAGTGCATTGCAGTgcttattgcccccTGCAAGCAGTGCGGAAGTGAGGctaaggcattcaaa	Diff	gp2	...(((((((..(((((((.(((((((.(((.((((((.((.....))...))))))))).))))))).)))))))..)))))))...	82	52.3	-46.6	22	Middle
93	tca-miR-932-3p_R+1	TGCAAGCAGTGCGGAAGTGAGG	22	JH382154.1	-	156445	156532	cgagagtgtcgaggctTCAATTCCGTAGTGCATTGCAGTgcttattgcccccTGCAAGCAGTGCGGAAGTGAGGctaaggcattcaaa	Diff	gp2	...(((((((..(((((((.(((((((.(((.((((((.((.....))...))))))))).))))))).)))))))..)))))))...	82	52.3	-46.6	9	Low
94	bmo-miR-965-3p_R-1	TAAGCGTATAGCTTTTCCCCT	21	JH387204.1	-	166675	166783	aactaggagatgctttataactaacgggagaagttataacgctgtatgtatctataaccaTAAGCGTATAGCTTTTCCCCTtggttatacaagcaaagatcttctaaaa	Diff	gp2	...(((((((((((((((((((((.(((((((((((((.((((.((((..........))))))))))))))))))))).))))))))).)))))....)))))))...	103	34.9	-45	812	Middle
95	dme-miR-981-3p_R+1	TTCGTTGTCGACGAAACCTGCAT	23	JH389661.1	+	170432	170532	aaagaagaaaccgcacataattcgggtttcgggacgatggaaccgtgtatagacctggTTCGTTGTCGACGAAACCTGCAAaatgtgcggcgaacttcggc	Diff	gp2	...((((...((((((((....(((((((((.(((((((.((((..((....))..)))))))))))..)))))))))....))))))))....))))...	95	50.5	-44	7	Low
96	mse-miR-2763	ATATTATGCTCATTACTTTGGAT	23	JH383525.1	+	136310	136383	taaatatccaaagtagtggacgtaatttatcgtgagccaactatagATATTATGCTCATTACTTTGGATatgtt	Yes	gp2	...(((((((((((((((..(((((..((((...((....))...)))))))))..)))))))))))))))...	68	31.1	-28	578	Middle
97	bmo-miR-2765	TGGTAACTCCACCACCGTTGGC	22	JH384521.1	+	69526	69669	gatgtagagcagaggtcgtggtgtggtgttaggttgaacgtatctgggtgTGGTAACTCCACCACCGTTGGCgttggttcagccaacgggggcagagttcctgtccctagatgcgaccgtcgtctagcctcctcgagctgcact	Yes	gp2	..(((((....((((....(((..(..(...(((....((((((((((..(((.(((((..((.((((((((.........)))))))).))..))))))).)..)))))))))))))..)..)..))).))))...)))))..	140	57.6	-59.8	2154	High
98	bmo-miR-2768-3p	ATTGGTTAAGATATTGCATCGT	22	JH381360.1	-	16725	16845	tcggccgccgtggccttgaggcgatcggtgtcatattttgaccaattttaaaaacttaattatattgtgaATTGGTTAAGATATTGCATCGTccgcttcaagggagtaccagcgtggtgtt	Yes	gp2	...(((((..(((((((((((((..(((((..((((((((((((((((....................))))))))))))))))..)))))..)))))))))).....)))..)))))...	115	43.8	-49.8	699	Middle
99	ame-miR-2788_R+1_1ss11CG	CAATGCCCTTGGAAATCCCAAAA	23	JH380629.1	-	52980	53073	tccgtcgctgtattactggggtttcctagcggcatgtgcttaccctcatcacccacgCAATGCCCTTGGAAATCCCAAACgtactcgcgaccct	Diff	gp2	...(((((.((((...((((((((((.((.(((((.(((.................)))))))))).))))))))))...))))..)))))...	88	55.3	-37.7	8	Low
100	bmo-miR-2796-5p_R+1	AGGGGTTTCTTTCGGCCTTCAG	22	JH387415.1	-	5333	5422	ttatggtgtgctttcggcAGGGGTTTCTTTCGGCCTTCAGctttctctagactGTAGGCCGGCGGAAACTACTTGCtgacgctaccacca	Diff	gp2	...(((((.((..(((((((((((((((..((((((.(((((......)).))).))))))..))))))).)))))))).)))))))...	84	53.3	-44.1	5	Low
101	bmo-miR-2796-3p	GTAGGCCGGCGGAAACTACTTGC	23	JH387415.1	-	5333	5422	ttatggtgtgctttcggcAGGGGTTTCTTTCGGCCTTCAGctttctctagactGTAGGCCGGCGGAAACTACTTGCtgacgctaccacca	Yes	gp2	...(((((.((..(((((((((((((((..((((((.(((((......)).))).))))))..))))))).)))))))).)))))))...	84	53.3	-44.1	130	Middle
102	bmo-miR-3338-3p_L+1	CATGTACTTACTTTGTTTGTTCT	23	JH390501.1	-	7995	8085	tatgagattgtttcgtagcaaacacagtagtgtgcaatgctaagttctaacatgCATGTACTTACTTTGTTTGTTCTggaatgttctcgct	Diff	gp2	...((((..(((((..((((((((.(((((.(((((.(((...((....))..))))))))))))).))))))))..)))))..))))...	85	37.4	-30.3	182	Middle
103	mse-mir-6094-p5_1ss7GA	ATCAGCAGTGGTCTGGGGTAC	21	JH383669.1	-	111745	111863	caatttcggcgttcacttatcATCAGCGGTGGTCTGGGGTACctgatgacagcctctacaccatttgctgggctgtgtggTATTCGAGACCTCTGCTGATCCTggagctcgaagttttt	Diff	gp2	.((((((((.((((.......((((((((.(((((.(..((((.....((((((.(..((.....))..)))))))..))))..).))))).))))))))....))))))))))))...	115	51.3	-51.4	19	Middle
104	mse-miR-6094	TATTCGAGACCTCTGCTGATCCT	23	JH383669.1	-	111745	111863	caatttcggcgttcacttatcATCAGCGGTGGTCTGGGGTACctgatgacagcctctacaccatttgctgggctgtgtggTATTCGAGACCTCTGCTGATCCTggagctcgaagttttt	Yes	gp2	.((((((((.((((.......((((((((.(((((.(..((((.....((((((.(..((.....))..)))))))..))))..).))))).))))))))....))))))))))))...	115	51.3	-51.4	19051	High
105	bmo-let-7-5p	TGAGGTAGTAGGTTGTATAGT	21	JH391198.1	-	37317	37414	aaagccgccggcgaggTGAGGTAGTAGGTTGTATAGTactgaattacaactattgggagagactgtatagcctgctaactttccaagccggcggcggg	Yes	gp2	...(((((((((..((..((.((((((((((((((((......(..(((...)))..)...)))))))))))))))).))..))..)))))))))...	92	52	-50.9	4349	High
106	isc-miR-1_L-2R+2	GAATGTAAAGAAGTATGGAGTA	22						Diff	gp3	..((((((((...(((((((((.((((...((((((((.((......)))).))))))...)))).)))))))))...))))...))))...	87	51.1	-30.9	23	Middle
107	aga-miR-2	TATCACAGCCAGCTTTGATGAGC	23						Yes	gp3	...((((((..((((((((((((((((..(((((((..((((..(((.....))).))))..)))))))..)))))))).))))))))....))))))	95	42.9	-41.7	1248	Middle
108	api-mir-2c-p3	TATCACAGCCAGCTTTGATGAGC	23						Yes	gp3	.(((((((((.((((((..(((.....(((.......))))))..)))))).)))))))))....	60	47.7	-26.1	1248	Middle
109	dme-miR-8-5p_R+2	CATCTTACCGGGCAGCATTAGAAA	24						Diff	gp3	..(((....(((((((((.(((((.((((((...((((.......)))).........)))))).))))).))).))))))....)))..........	86	41.8	-26.9	15.5	Middle
110	dpu-miR-8_R+2	TAATACTGTCAGGTAAAGATGTCCA	25						Diff	gp3	..(((....(((((((((.(((((.((((((...((((.......)))).........)))))).))))).))).))))))....)))..........	86	41.8	-26.9	56	Middle
111	tca-miR-8-5p_R+2	CATCTTACCGGGCAGCATTAGAAA	24						Diff	gp3	.......((((((((((.(((((.((((((..............)))))).))))).))).))))))).....	61	37	-22.7	15.5	Middle
112	tca-miR-8-3p_R+2	TAATACTGTCAGGTAAAGATGTCCA	25						Diff	gp3	.......((((((((((.(((((.((((((..............)))))).))))).))).))))))).....	61	37	-22.7	56	Middle
113	tca-miR-9a-5p_R+3_1ss4TN	TCTNTGGTTATCTAGCTGTATGAA	24						Diff	gp3	(((...((..((..(((.((((((((.(((((....((((....))))))))).)))))))).)))..))..))...))).	80	32.1	-25.4	4.5	Low
114	tca-miR-9a-3p_R+6	ATAAAGCTAGGTTACCGGAGTTATAA	26						Diff	gp3	(((...((..((..(((.((((((((.(((((....((((....))))))))).)))))))).)))..))..))...))).	80	32.1	-25.4	2	Low
115	aae-miR-9a_L+3	ATCTCTTTGGTTATCTAGCTGTATGA	26						Diff	gp3	(((((.(((..(((((((...((((((.(((((((.........)).))))).))))))...)))))))..)))..)))))	81	34.6	-26.9	45.5	Middle
116	dpu-miR-10_R+2	TACCCTGTAGATCCGAATTTGTAA	24						Diff	gp3	(((....(((((((((((..(((((.((((.((((((((((..(((.....))).)))))))))).)))).)).)))..)))))))))))....)))....	97	43.6	-42.4	1169	Middle
117	hme-miR-11_R+1_1ss11AG	CATCACAGTCGGAGTTCTAGCTA	23						Diff	gp3	...((((..(((((((((((.((((((((..((((((((.((((..(((((((..((((........)))))))))))..)))).))))))))..))))))))..)))).))))....)))..))))...	124	60	-57.4	131	Middle
118	bmo-miR-12_R+2	TGAGTATTACTTCAGGTACTGGTTT	25						Diff	gp3	.(((((((((..((..(((..(((((((...........................)))).))))))...))..))))).)))).......	82	30	-12	48	Middle
119	aga-mir-13b-p5_1ss5AC	TCGTCAAAATGGTTGTGCCGTG	22						Diff	gp3	.(((((((((((..((((.((((((((((((..(((..(((((.....))))))))..)))))))))))).))).)..)))))))....)))).	92	43.6	-38.1	1	Low
120	tca-miR-14-3p_R+2	TCAGTCTTTTTCTCTCTCCTATTA	24						Diff	gp3	...((.(((((((.((.(((((((.(((..(((((.(((.(((...))).))).)))))..))).))))))).)).))))))).)).	83	41.4	-30.2	57	Middle
121	hsa-miR-15a-5p_R-2	TAGCAGCACATAATGGTTTG	20						Diff	gp3	(((((..........((((((((..((((..(((...............)))..))))..))))))))..........)))))	53	42.2	-28.3	17	Middle
122	hsa-miR-16-5p	TAGCAGCACGTAAATATTGGCG	22						Yes	gp3	((..((((..(((((((((..((((((((.((..(((........))).)).))))))))..)))))))))..))))..))	81	37	-30.8	79	Middle
123	hsa-miR-16-2-3p_L+1R-2	ACCAATATTACTGTGCTGCTT	21						Diff	gp3	((..((((..(((((((((..((((((((.((..(((........))).)).))))))))..)))))))))..))))..))	81	37	-30.8	6	Low
124	hsa-miR-19a-3p	TGTGCAAATCTATGCAAAACTGA	23						Yes	gp3	((((.((.(..((((((((((((((((((((((((.......))))...))))))..))))))))))))))..).)).))))	82	42.7	-39	8	Low
125	hsa-miR-21-5p_R+1	TAGCTTATCAGACTGATGTTGAC	23						Diff	gp3	.(((((..(((..(((.(((((.(((((.(..(.(.....))..)))))).))))))))..)))..))))).	70	48.6	-34.3	133	Middle
126	hsa-miR-22-3p	AAGCTGCCAGTTGAAGAACTGT	22						Yes	gp3	(((.(((..(((..(((((((((((((((.((((((.((.........))))))))))))).))))))))))..))).))).)))	85	54.1	-39.7	95	Middle
127	hsa-miR-23a-3p	ATCACATTGCCAGGGATTTCC	21						Yes	gp3	((.(((..(..((((((((..(((.((((((..........)))))).)))..))))))))..)...))).))	73	57.5	-29.6	4	Low
128	hsa-miR-24-3p_R-2	TGGCTCAGTTCAGCAGGAAC	20						Diff	gp3	((((.((.(((.(((((((((..(((((.............))))).))))))))).))).)).))))	68	50	-26.3	3	Low
129	hsa-miR-25-3p	CATTGCACTTGTCTCGGTCTGA	22						Yes	gp3	((((.(..(((..((((.(((((..(((((((.(((((.......))..)))))))).)).))))).))))..)))..).))))	84	63.1	-37.4	23	Middle
130	hsa-miR-27b-3p_R-1	TTCACAGTGGCTAAGTTCTG	20						Diff	gp3	((((((((....(((((((((((((((((.((((.(((((((....(((...)))..))))))))))))))))))))))))))))..))))).))).	96	47.4	-49.7	17	Middle
131	hsa-miR-28-3p_R-4	CACTAGATTGTGAGCTCC	18						Diff	gp3	(((.(((((((((.((((((((((((((((.(((((((......)))))....)).)))))))))))))))).))))))))).)))	86	52.3	-50.6	1	Low
132	hsa-miR-29a-3p_R-1	TAGCACCATCTGAAATCGGTT	21						Diff	gp3	((((((((((((...(((((((.((((...........)))))))))))...))))))))))))	64	32.8	-24.9	3	Low
133	hsa-miR-30d-5p_R+2	TGTAAACATCCCCGACTGGAAGCT	24						Diff	gp3	...(..(((((((((...(((((((((((..............))))))))))).)))))))))..)...	64	45.7	-27.2	51	Middle
134	hsa-miR-30d-3p_2ss10AG20TA	CTTTCAGTCGGATGTTTGCAGC	22						Diff	gp3	...(..(((((((((...(((((((((((..............))))))))))).)))))))))..)...	64	45.7	-27.2	1	Low
135	hsa-miR-30c-5p_R+1	TGTAAACATCCTACACTCTCAGCT	24						Diff	gp3	.(((((..((((.....(((((((.(((...((((((((..(.........)..)))))))).))).))))))).....))))))))).	87	50.6	-34.7	19	Middle
136	tca-miR-31-5p_R+4	AGGCAAGATGTCGGCATAGCTGAAA	25						Diff	gp3	(((((.(((..(((..((((..((((((((((.............)))))))))).))))..)))..)))..)))))	77	51.9	-30.9	107	Middle
137	bmo-miR-31-5p_L+1R+1	AGGCAAGAAGTCGGCATAGCTGT	23						Diff	gp3	...((((((((((.((((..(((..(((((.(((((((((((.............))))))))))))))))..)))..))))..))))))))))((..(((.........)))..))....	91	52.1	-51.1	2	Low
138	hsa-miR-31-5p_R+2_1ss11CT	AGGCAAGATGTTGGCATAGCTGT	23						Diff	gp3	((((((..(((((.(((.(((((((((.(((........)))..))))))))).))).)))))..))))))	71	50.7	-36	2	Low
139	hsa-miR-32-5p_R-2	TATTGCACATTACTAAGTTG	20						Diff	gp3	((((((((..((((.((((((((((((((..((....))..).)))))))))))))))))..))))))))	70	38.6	-31.9	1	Low
140	hme-miR-34_R+2_1ss22GT	TGGCAGTGTGGTTAGCTGGTTTTT	24						Diff	gp3	(((((((....))...........((((((((...(((.(((((((..(((.((((((((((..((....)))))))))))))))..))))))).)))...))))))))...............)))))	85	50.4	-44.9	17	Middle
141	tca-miR-71-5p_R+1_1ss9AT	TGAAAGACTTGGGTAGTGAGATG	23						Diff	gp3	(((.((...(((((((((.(((((((((((((((((.....)))))...)))))))))))))))))))))...)).)))	79	34.2	-33.9	22.5	Middle
142	tca-miR-71-3p_L-2R+2	TCACTACCTTGTCTTTCATGTA	22						Diff	gp3	(((.((...(((((((((.(((((((((((((((((.....)))))...)))))))))))))))))))))...)).)))	79	34.2	-33.9	12	Middle
143	tca-miR-71-5p_R+1_1ss9AT	TGAAAGACTTGGGTAGTGAGATG	23						Diff	gp3	(((.((...(((((((((.(((((((((((((((((.....)))))...)))))))))))))))))))))...)).)))	79	34.2	-33.9	22.5	Middle
144	tca-miR-71-3p_L-2R+2	TCACTACCTTGTCTTTCATGTA	22						Diff	gp3	(((.((...(((((((((.(((((((((((((((((.....)))))...)))))))))))))))))))))...)).)))	79	34.2	-33.9	12	Middle
145	bmo-miR-79-5p_R-1_1ss19GA	CTTTGGCGATTTAGCTCCATG	21						Diff	gp3	(((((((((((.(((((((..((((((((..(((((((.......))).))))..))))))))..))))))).)))))))).)))	85	50.6	-43.5	8	Low
146	hme-miR-79_L+1R-2	ATAAAGCTAGATTACCAAAGC	21						Diff	gp3	(((((((((((.(((((((..((((((((..(((((((.......))).))))..))))))))..))))))).)))))))).)))	85	50.6	-43.5	246	Middle
147	aae-miR-79-3p_L+1R-2	ATAAAGCTAGATTACCAAAGC	21						Diff	gp3	...((((...((((((((((((...(((((((.(((((..............))))).)))))))...)))))))))))).....)))).......	86	42.7	-38.1	246	Middle
148	hme-miR-87_L+3	TCGGTGAGCAAACTTTCAGGTGTGT	25						Diff	gp3	.........(((..(((((((..(((((((...((((((..((((((........)).))))))))))...)))))))..)))))))))).......	81	45.4	-32.6	5	Low
149	mse-mir-92a-p5	GGGCGGTGACTGGCGCTATATT	22						Yes	gp3	.((((((((((((((((((.(((((((.((((((.((.(((((..(((....)))))))).)).)))))))).))))).)))))))))))...)).))))).	100	66.7	-55.3	3	Low
150	mse-miR-92a	TATTGCACCAGTCCCGGCCTAT	22						Yes	gp3	.((((((((((((((((((.(((((((.((((((.((.(((((..(((....)))))))).)).)))))))).))))).)))))))))))...)).))))).	100	66.7	-55.3	616	Middle
151	mse-miR-92b_R+1	AATTGCACCAATCCCGGCCTGCT	23						Diff	gp3	((((.((((((((((((..(((((((.((((.(((((((..((((.......))))....))))))))))).)))))))..))))))).....)))))))))	102	54.9	-43.8	295	Middle
152	hsa-miR-93-5p_R-2	CAAAGTGCTGTTCGTGCAGGT	21						Diff	gp3	((((((((((..((((((((((((.((((.(((..((......))..)))))))))))).)))))))...))))))))))	80	60	-44.8	5	Low
153	hsa-miR-101-3p_R+1	TACAGTACTGTGATAACTGAAG	22						Diff	gp3	.(((.....((((((((((((((((((.((((............)))))))))))))))))))))).....))).	73	45.3	-36.2	11	Middle
154	hsa-miR-103a-3p	AGCAGCATTGTACAGGGCTATGA	23						Yes	gp3	...((((.(((((.(((.(((((((((((.(((............)))))))))))))).))))))..)).))))...	72	48.7	-29.6	12	Middle
155	hsa-miR-106a-5p_L-1	AAAGTGCTTACAGTGCAGGTAG	22						Diff	gp3	((.(((..(((((((((((((((((.(((((.(((.((.....)).)))))))).))))))))))).))))))..))).))	81	42	-34.7	3	Low
156	hsa-miR-106b-3p_R-2	CCGCACTGTGGGTACTTGCT	20						Diff	gp3	(((((.(((((..((((((..(((((((...((((((......))..))))..)))))))..))))))...))))).)))))	82	61	-41.7	3	Low
157	hsa-miR-122-5p_R+1	TGGAGTGTGACAATGGTGTTTGT	23						Diff	gp3	.((((((((((((((..(((((((.(((((((((((............))))))))))).)))))))..)))))).)))))))).	83	43.5	-45.9	5	Low
158	hsa-miR-125b-5p	TCCCTGAGACCCTAACTTGTGA	22						Yes	gp3	.((((..(((.(((..((..(((.((((((..(((..(((((.....))))).)))..)))))).)))..))..))).)))..)))).	86	53.4	-42	8	Low
159	hsa-miR-125b-1-3p	ACGGGTTAGGCTCTTGGGAGCT	22						Yes	gp3	.((((..(((.(((..((..(((.((((((..(((..(((((.....))))).)))..)))))).)))..))..))).)))..)))).	86	53.4	-42	1	Low
160	hsa-miR-126-5p	CATTATTACTTTTGGTACGCG	21						Yes	gp3	.((((..(((((..((((((((((..(((((((.....(((....)))....)))))))..))))))))))..)))))..)))).	83	52.9	-39	12	Middle
161	hsa-miR-126-3p	TCGTACCGTGAGTAATAATGCG	22						Yes	gp3	.((((..(((((..((((((((((..(((((((.....(((....)))....)))))))..))))))))))..)))))..)))).	83	52.9	-39	3	Low
162	hsa-miR-127-3p_R-4	TCGGATCCGTCTGAGCTT	18						Diff	gp3	.(((((.(((.(((((((((.....(((((((((.((.((((((((.....))..)))))).)).)))))))))))))))..))))))...))))).	95	52.6	-39.8	1	Low
163	hsa-miR-130a-3p_R-2	CAGTGCAATGTTAAAAGGGC	20						Diff	gp3	.(((((((((((..((((((((.((((((..((.(((...((....))...))).))..)))))).))))))))..)))))).))))).	87	50.6	-41.4	1	Low
164	dpe-miR-133_R+2	TTGGTCCCCTTCAACCAGCTGTTT	24						Diff	gp3	..((((..(((.((..((((((((((....((..(((((((.........)).)))))..))...))))))))))..)))))..))))..	86	43.3	-36	61	Middle
165	aae-miR-137_L+1R+1	TTATTGCTTGAGAATACACGTAGT	24						Diff	gp3	......((((.((((.((..((.(((.(((((((..(((...(((((.((.......)))))))..)))..))))))).))).))..)))))))))).......	91	40.4	-34.9	1	Low
166	hsa-miR-140-3p_R+2	TACCACAGGGTAGAACCACGGAC	23						Diff	gp3	.(((((((.....((((((((((.(((((((((((((.(((((((..(((......)))))))))).))))))))))))))).)))))))).))))))).	98	54	-55	2	Low
167	hsa-mir-141-p3_1ss7TA	ACTGTCAGGTAAAGATGGCT	20						Diff	gp3	..(((..(((.(((.(((((((((((.(((((((((((...((.......))...))).))))))))))))..)))))))..))))))..)))..	91	55.8	-46.6	1	Low
168	hsa-miR-142-5p	CATAAAGTAGAAAGCACTACT	21						Yes	gp3	.((((((((.(((.(((((((((((.(((((((((...((....))......))))))))).))))))))))).))).)))))))).	85	44.8	-44.4	12	Middle
169	hsa-miR-143-3p_R+1	TGAGATGAAGCACTGTAGCTCA	22						Diff	gp3	((((((..(....((((....((((((.(((((((((.((((((.((((......)).)).)))))).))))))))).))))))....))))....)..)))).))	106	57.5	-50.9	9	Low
170	hsa-miR-144-5p_R-1	GGATATCATCATATACTGTAA	21						Diff	gp3	.(((((((.((((((.((((((((.(((((((((.((((......))))..))))))))))))))))).)))))).)))).)))..	83	50	-44.4	6	Low
171	hsa-miR-144-3p	TACAGTATAGATGATGTACT	20						Yes	gp3	.(((((((.((((((.((((((((.(((((((((.((((......))))..))))))))))))))))).)))))).)))).)))..	83	50	-44.4	1	Low
172	hsa-miR-146a-5p	TGAGAACTGAATTCCATGGGTT	22						Yes	gp3	.(((((.((((((.(((((..((((((((((((.((..((((.((.......))))))..)).)))))))))))).)))))))))))......))))).	97	45.5	-39.3	13	Middle
173	hsa-miR-148a-3p	TCAGTGCACTACAGAACTTTGT	22						Yes	gp3	((((((((((((((((.((((..(((((((.......))).))))))))..)).))))))))))))))	68	45.6	-28.2	24	Middle
174	hsa-miR-150-5p	TCTCCCAACCCTTGTACCAGTG	22						Yes	gp3	.((((((.((((((((((((((..(((.(((((((..(((....)))...))))))))))..)))))))))))).)))))))).	82	66.7	-57.3	4	Low
175	hsa-miR-151a-5p_1ss21TC	TCGAGGAGCTCACAGTCTAGC	21						Diff	gp3	.((((((.((((((((((((..((((((((((............)))))))))).)))))))))))).)))))).(((.......)))..	73	52.2	-45.5	1	Low
176	hsa-miR-151a-3p_R+1	CTAGACTGAAGCTCCTTGAGGA	22						Diff	gp3	.((((((.((((((((((((..((((((((((............)))))))))).)))))))))))).)))))).(((.......)))..	73	52.2	-45.5	9	Low
177	hsa-miR-152-3p_R-3	TCAGTGCATGACAGAACT	18						Diff	gp3	.((((..((.((((((((((((((.((.((((..((((...(((....))))))))))).)).)))))))))))))).))..)))).	85	63.2	-48.2	1	Low
178	hsa-miR-181a-5p	AACATTCAACGCTGTCGGTGAGT	23						Yes	gp3	.((((..((((((((((..((...(((.((((((..(((((((.((((.((.......)).))))))))))))))))).)))...))..))).)))).)))...))))..	107	41.8	-37.2	11	Middle
179	hsa-miR-181a-3p_2ss16TG19TG	ACCATCGACCGTTGAGTGGACC	22						Diff	gp3	.((((..((((((((((..((...(((.((((((..(((((((.((((.((.......)).))))))))))))))))).)))...))..))).)))).)))...))))..	107	41.8	-37.2	3	Low
180	hsa-miR-181b-5p	AACATTCATTGCTGTCGGTGGGT	23						Yes	gp3	.....((.((((.....))))....(((((((.....(((((((((...((((((((((...((....))...)))))))))).)))))))))....)))))))..))..	79	44.5	-33.5	2	Low
181	hsa-miR-181b-5p	AACATTCATTGCTGTCGGTGGGT	23						Yes	gp3	.....((.((((.....))))....(((((((.....(((((((((...((((((((((...((....))...)))))))))).)))))))))....)))))))..))..	79	44.5	-33.5	2	Low
182	hsa-miR-182-5p_R-2	TTTGGCAATGGTAGAACTCACA	22						Diff	gp3	..((((((..((((.((((((..(((((((...((((((...((((((..............))))))))))))...)))))))..)))))).))))....))).)))..	106	57.3	-46.8	1	Low
183	isc-miR-184_R+4	TGGACGGAGAACTGATAAGGGCTTAT	26						Diff	gp3	.........((..(((((..((((((((((((..((((((((....((.....))....)))))))).))).)))))))))..)))))..)).........	83	49.5	-37.2	252	Middle
184	hsa-miR-185-5p_R-2	TGGAGAGAAAGGCAGTTCCT	20						Diff	gp3	.(((((.(((((((..(((.(((((.(((..((((..((......)).))))..))).))))))))..))))))).))))).	80	63.4	-52.9	1	Low
185	hsa-miR-186-5p_R+3	CAAAGAATTCTCCTTTTGGGCTTTT	25						Diff	gp3	.(((...(((((((((((((((((.(((((.((((((..............))))))))))).)))))))))))))))))..))).	84	36	-39.7	6	Low
186	hsa-miR-191-5p	CAACGGAATCCCAAAAGCAGCTG	23						Yes	gp3	.(((.(((.((((((..(((((((((.((..(((((((..((((....)).))..)))))))..)))))))))))..)))))).))).))).	90	59.8	-48.9	3	Low
187	hsa-miR-192-5p_R+1	CTGACCTATGAATTGACAGCCT	22						Diff	gp3	.........(((.(((((..(((.((((((((((((((.(((((((................))))))).))))).)))))))))..))).)))..))))).........	92	57.3	-38.5	8	Low
188	hsa-miR-199a-3p_R-1	ACAGTAGTCTGCACATTGGTT	21						Diff	gp3	(((...(((((((.((((((((.(((.((.(((...)))....)).))))))))))).)))))))...)))	71	50.7	-28.1	4	Low
189	hsa-miR-199a-3p_R-1	ACAGTAGTCTGCACATTGGTT	21						Diff	gp3	(((...(((((((.((((((((.(((.((.(((...)))....)).))))))))))).)))))))...)))	71	50.7	-28.1	4	Low
190	hsa-miR-203a-3p_1ss21AT	GTGAAATGTTTAGGACCACTTG	22						Diff	gp3	.(((((......(((.(((((((((.(((((((((.((((.((((.((((..((.....)))))))))).)))).))))))))).))))))))).)))......))))).	108	57.3	-53.5	2	Low
191	hsa-miR-210-3p_R-2	CTGTGCGTGTGACAGCGGCT	20						Diff	gp3	....((..((((.(((((((((((..(((((.(((..(((((((((.((..((.....))...)).)))))).))).))).)))))..)))))))))))..))))..)).	105	72.7	-59.6	1	Low
192	hsa-miR-218-5p	TTGTGCTTGATCTAACCATGT	21						Yes	gp3	(((..((.(..(((.((..(((..(.(((((((((..((((((((..((((.........)))).))))))))..))))))))).)..)))..)).)))..)))..))).	109	44.5	-40.6	1	Low
193	hsa-miR-221-3p	AGCTACATTGTCTGCTGGGTTTC	23						Yes	gp3	.((((((((((((....(((.((((((..(((.(((((((((....((((..((....))..))))))))))))).)))..)))).)).))))))))))....)))))..	107	47.3	-47	31	Middle
194	hsa-miR-222-3p_R+3	AGCTACATCTGGCTACTGGGTCTC	24						Diff	gp3	...(((((((((((......((.(((..(((((((((((((((((((...(((...........)))...))))).))))))))))))))..))).))))))))))))).	106	50.9	-54.1	16	Middle
195	hsa-miR-223-5p_R+2	CGTGTATTTGACAAGCTGAGTTGG	24						Diff	gp3	.((((......((((((((.((((....((((((((((((((......(((((((.........)))))))))))))))))))))....)))).))))).)))...))))	109	53.6	-47.2	1	Low
196	hsa-miR-223-3p_R+1	TGTCAGTTTGTCAAATACCCCAT	23						Diff	gp3	.((((......((((((((.((((....((((((((((((((......(((((((.........)))))))))))))))))))))....)))).))))).)))...))))	109	53.6	-47.2	4	Low
197	aae-miR-252-5p_L+1R+1_1ss22GT	CTAAGTACTAGTGCCGCAGGATA	23						Diff	gp3	..(((((((..((((((((...((.(((((.............))))).))...))))))))..)))))))	69	46.5	-24	2	Low
198	bmo-miR-263a-5p_R+5	AATGGCACTGGAAGAATTCACGGGAA	26						Diff	gp3	((((.((((..((.(((.(((((..((((..(((((((.............)))))))))))..))))).)))))...))))))))	86	45.3	-34	2590	High
199	dvi-mir-263a-p5_1ss18GT	CTGGAAGAATTCACGGGTTTTTT	23						Diff	gp3	(((((.((((..(..(((.(((((..(((..(((((((((.........)).))))))))))..))))).)))..)..)))))))))..	87	47.2	-35.3	21	Middle
200	bmo-miR-263b-3p_L-1R+2_1ss11CT	TGAATTTCCTGATGCCTTAGCT	22						Diff	gp3	.(((.((((((......((((..(((((.((((((.((.((((.....)).)))))))))))))))..))))......)))))))))..	86	50.6	-36	11	Middle
201	dan-miR-274_L-1R-1_1ss12AT	TTTGTGACCGTCACTAACGGGTAT	24						Diff	gp3	(((((((((((((.(((((((.((.((..((((((((....................))))))))..)))).)))))))...))))))))))))).	95	40.6	-35.1	3	Low
202	aga-miR-275_R+2	TCAGGTACCTGAAGTAGCGCGCGTT	25						Diff	gp3	.((((((...((((((.(((((((..((((.(((..((((((((........))))..)))).))).))))...))))))).)))))))))))).	93	54.7	-47.4	275	Middle
203	dpu-miR-276_R+2	TAGGAACTTCATACCGTGCTCTCT	24						Diff	gp3	...((((((..(((..(((((..(((((((((.....((((((.......))).)))..)))))))))..)))))..)))..)))))).............	85	49.5	-37.6	41.5	Middle
204	aae-miR-276-3p_L+2R+1	GTTAGGAACTTCATACCGTGCTCT	24						Diff	gp3	..((((....((((..(((..(((((..((((((((((((.((....)).)))..)))))))))..)))))..)))..))))..))))...	86	50.5	-38.6	6.5	Low
205	der-miR-277_L+3	ATCTAAATGCACTATCTGGTACGACA	26						Diff	gp3	......(((((((..(((((..((((((((((((((((.((.............)))))))))))))).))))..))).))..)))))))........	84	43.9	-38	8	Low
206	mse-mir-278-p5_1ss25GT	CCGGACGAACTTCCCAGTTCGGCCT	25						Diff	gp3	.(((..((((.(((((.((((..((((((((..(((((..((((((...........)))))))))))..))))))))..)))).)))))))))....))).	100	51	-42.7	10	Middle
207	dgr-miR-279_R+1_1ss20TC	TGACTAGATCCACACTCATCAAA	23						Diff	gp3	..((((((((((((((((((((.(((((.((....(((((...............))))))).))))).))))))))))))))))))))..	87	36.3	-36.2	21	Middle
208	bmo-miR-279d-3p_1ss22TC	TGACTAGATTTTCACTTATCCC	22						Diff	gp3	.(((.((((.(((((((((..(((((((.((((.........)))))))))))..))))))))).)))).)))...	72	43.4	-30.3	775	Middle
209	tca-miR-279d-3p_R-2_1ss22AT	TGACTAGATCCATACTCGTCTTT	23						Diff	gp3	.....((((((((((((.......(((((((.((.(((.(((((.(((((((((((((.((((((....))).)))))))))))))))).))))).))).))))))))).......)))))........)))).))).....	85	46.5	-50.9	3	Low
210	lmi-miR-281-5p_R+3	AAGAGAGCTATCCGTCGACAGTACA	25						Diff	gp3	((((((((..(((((.((((((((.....))..)))))))))))...))))))))...	55	43.1	-25.9	39	Middle
211	lmi-miR-281-3p_L+1_1ss23AT	CTGTCATGGAGTTGCTCTCTTTTA	24						Diff	gp3	((((((((..(((((.((((((((.....))..)))))))))))...))))))))...	55	43.1	-25.9	9	Low
212	aae-miR-282-5p_L-4R-1	TAGCCTCTCCTAGGCTTTGTCT	22						Diff	gp3	......(((((..((((.((.(((((...(((((((((((..((((((.((((((....((....((((...))))..)).)))))).))))))..)))))))))))...)))))....))..))))...)))))	129	48.9	-47.1	1	Low
213	ame-miR-283_R+5	AAATATCAGCTGGTAATTCTGGGAA	25						Diff	gp3	.....((..((..(((((((..((((((((..(.(((((((((.((........))))))))))))..))))))))..))))))).))..))........	87	44	-37.6	120	Middle
214	pxy-mir-283-p5_1ss24GT	AAATATCAGCTGGTAATTCTGGGTTT	26						Diff	gp3	...(((((((((((((.((((((((........)))))))))))))))))))))...	51	45.6	-29.5	7	Low
215	hsa-miR-301a-3p_R+1	CAGTGCAATAGTATTGTCAAAGCT	24						Diff	gp3	.(((((..(..(((((.((((.((((((((((.(((((...))))).....))))))))))....)))).)))))..)..))))).	84	40.7	-31.1	3	Low
216	aae-miR-305-5p_R+2	ATTGTACTTCATCAGGTGCTCTGGTT	26						Diff	gp3	..(((((((..(....(((((((((.((.(((((...((((....))))....))))).)).)))))))))....)..)).)))))..	84	43.2	-29.6	142	Middle
217	bmo-miR-306a-3p_R-3_1ss7CT	CAGAGCTGCCTCGTGCCT	18						Diff	gp3	..((((...(((..(((((((..((((((.((((((.(((((.(((((((((....))..))))))).))))).)))))).)).)))))).)))))....))))))).	105	74.1	-59.3	1	Low
218	bmo-mir-307-p5_1ss11TA	TGTGCACTCGATGCTCGGC	19						Diff	gp3	.((((((...((((..(((((((((...((.(((((((.(((((.....)))...)).))))))).))...)))))))))..))))...)))))).	94	56.2	-42.8	1	Low
219	bmo-miR-307-3p_R+5	TCACAACCTCCTTGAGTGAGCGAAA	25						Diff	gp3	.((((((...((((..(((((((((...((.(((((((.(((((.....)))...)).))))))).))...)))))))))..))))...)))))).	94	56.2	-42.8	4	Low
220	bmo-miR-308-5p_R+1_1ss14TC	CGTGGTATTATTCCTGTGAATGTG	24						Diff	gp3	((...((((.((..((((((.((((((((.(((((....)).))).))))))))))))))..)).)))))).....	71	44.7	-31.4	284	Middle
221	isc-miR-317_R-5	TGAACACAGCTGGTGGTATA	20						Diff	gp3	.........(((.((.(((((.(((((((((((((.((((.(((..((....))...))).)))).)))..))))))))))..))))).)).)))......	86	56.4	-42.5	1	Low
222	hsa-miR-320a	AAAAGCTGGGTTGAGAGGGCGA	22						Yes	gp3	((((((.(((....(((((((((..(((((((.((((((....)))))).)))))))..))))))))).....)))))))))	82	59.8	-46.4	6	Low
223	hsa-miR-324-3p_L+2R-1	CCACTGCCCCAGGTGCTGCTG	21						Diff	gp3	..((((((..(((((.(((...(((.(((((.(((.((..........))))).))))).)))...))).)))))..))))))	81	61.4	-37.5	1	Low
224	hsa-miR-335-5p_R-1	TCAAGAGCAATAACGAAAAATG	22						Diff	gp3	.((..((((.((((((((.(((((((((.((((((((.((......)).)))))))).))))))))).)))))))).))))...))........	85	38.3	-41.5	1	Low
225	hsa-miR-340-3p_R+1	TCCGTCTCAGTTACTTTATAGCC	23						Diff	gp3	..(((((.((((((..(((((((...((((((.(((...((((.......))))..))).))))))....)))))))..)))))).)))))....	89	38.9	-33.7	1	Low
226	hsa-miR-342-3p_R-4	TCTCACACAGAAATCGCAC	19						Diff	gp3	.....(((((.((((((((.((((((..((((((.....((((((...((....))..)))))).))))))....)))))).)))))))))))))....	90	49.5	-47.8	1	Low
227	hsa-miR-361-3p_R-2	TCCCCCAGGTGTGATTCTGAT	21						Diff	gp3	(((((..(((((((((.((.((((.(((((..........))))).)))).))...)))))))))..)))))	72	41.7	-30.9	1	Low
228	hsa-miR-363-3p_R-1	AATTGCACGGTATCCATCTGT	21						Diff	gp3	.(((..(((((((((..((.(((((((((..................)))))))))))..)))))))))..))).	73	41.3	-23.9	1	Low
229	bmo-miR-375-5p_1ss12CA	ACCCGAGCGGTATGAGCAAACT	22						Diff	gp3	..((..((((((.(((((((..(((((((((((.((.....)))))))))))))..))).)))).))))))..))....	73	58.2	-39.9	196	Middle
230	hsa-miR-378a-3p	ACTGGACTTGGAGTCAGAAGGC	22						Yes	gp3	(((.((.((((((((((((((...((((((........)))))).)))))))))))))).)).)))	66	53	-37.8	3	Low
231	hsa-miR-381-3p	TATACAAGGGCAAGCTCTCTGT	22						Yes	gp3	((((((.((.(((.((((((.((((((((((.(((....)))...)))))))))))))))).))).)).))))))	75	40	-33.9	4	Low
232	hsa-miR-421_1ss23CT	ATCAACAGACATTAATTGGGCGT	23						Diff	gp3	.((((..((((((((((...((((((((((((.(((.........)))))))))))))))...)))).))))))..)))).....	79	38.8	-35.2	5	Low
233	hsa-miR-423-5p	TGAGGGGCAGAGAGCGAGACTTT	23						Yes	gp3	....((((((..((((((((((((..(((.((((.(((((.........))))))))).)))...))))))))))))..)))))).........	81	52.1	-48.1	10	Middle
234	hsa-miR-424-3p_R-2	CAAAACGTGAGGCGCTGCT	19						Diff	gp3	(((((((.((.((((((..(((((((((((((..(((...)))..)))))))))))))..)))))).)).))))))).....................	77	51	-40.7	1	Low
235	hsa-miR-425-5p_R-1	AATGACACGATCACTCCCGTTG	22						Diff	gp3	(((((.((..(((...(((((((((((((.....)))))....(((((.......)))))...))))))))...)))..)).)))))	87	57.5	-34.7	4	Low
236	hsa-miR-451a_R-1	AAACCGTTACCATTACTGAGT	21						Diff	gp3	.(((((.((((((((..(((((((((((((((((....)))))))))))))))))..)))))))).))))).	70	41.7	-44.8	55	Middle
237	hsa-mir-451a-p3	TTTAGTAATGGTAATGGTTCT	21						Yes	gp3	.(((((.((((((((..(((((((((((((((((....)))))))))))))))))..)))))))).))))).	70	41.7	-44.8	1	Low
238	hsa-miR-454-3p	TAGTGCAATATTGCTTATAGGGT	23						Yes	gp3	.((((..(((.(((((..((((((((((((((((((((((((.(((((....)))))...)))....)))))))))...))))))))))))..)))))...))....)..)))).	113	39.1	-39.8	3	Low
239	hsa-miR-484	TCAGGCTCAGTCCCCTCCCGAT	22						Yes	gp3	.(((..((((((....(((.(((((((..(((.((((....))))..)))..))))))).)))))))))......))).	77	59.5	-33.6	1	Low
240	hsa-miR-486-5p	TCCTGTACTGAGCTGCCCCGAG	22						Yes	gp3	..(((((((((((((((((((((((((..........)))....))))))))))))))))))))))..	64	63.2	-48.3	209	Middle
241	hsa-miR-505-3p	CGTCAACACTTGCTGGTTTCCT	22						Yes	gp3	(((((..((((.(((((((((((.((((.((((((((...........)))))))).)))).))))))))))).)))).)))))	84	52.4	-44.9	1	Low
242	hsa-miR-532-5p	CATGCCTTGAGTGTAGGACCGT	22						Yes	gp3	......(((..((((.((.((.((((((.((((.(((..((.............))..))).)))).)))))).)).)).))))..)))..	83	53.8	-30.6	2	Low
243	hsa-miR-660-5p	TACCCATTGCATATCGGAGTTG	22						Yes	gp3	..((((..(((((.....(((.((((((..((((.(((...........))).))))..)))))))))......)))))..))))............	83	49.5	-31.1	2	Low
244	hsa-miR-671-3p_1ss19AG	TCCGGTTCTCAGGGCTCCGCC	21						Diff	gp3	(((......(((((.((((.((((((((.(((.((((((..((..(((((((.(((....)))..)))))))..))))))))))).)))))))).)))).....)))))......)))	118	63.6	-64.8	1	Low
245	hsa-miR-744-5p_R-1	TGCGGGGCTAGGGCTAACAGC	21						Diff	gp3	.((((.(((((..((((.((((((.(((((((.((.....)).((((((...)))))).......)))))))))).))).)))).))))).))))...	94	54.1	-38.3	1	Low
246	mse-mir-745-p5_1ss24TA	CGGCTCATCGTATGGCAGTTTGCA	24						Diff	gp3	.((((((..(((..((((.((((..((((....((((.(((....)))))))))))..)))).))))..)))..))).)))...((((........))))....	80	45.2	-33	58	Middle
247	tca-miR-965-3p_R+2	TAAGCGTATAGCTTTTCCCCTTTT	24						Diff	gp3	..((((....(((((((((..((((.((((((((((((.(((.(((((((....)).)).))).)))))))))))))))))))..))).)))))).)).))...	99	51	-42.5	12	Middle
248	pxy-miR-965_L-5R+1	AAGTTATATCGCTGTATGA	19						Diff	gp3	...(((((((..((((((((((((((((((.((((.((((...............))))))))))))))))))))).)))))..)))))))...	88	39.4	-42.8	2	Low
249	bmo-miR-970-5p	AGCCTTGCGTGTGCTCTTATTGGTA	25						Yes	gp3	(((((...(((((((((((..(((((((.((((((.(((((.((........))))))))))))))))))))))))))))))).)))))...	89	48.9	-47.2	20	Middle
250	bmo-miR-970-3p_L+1R+2	ATCATAAGACACACGCGGCTCTTT	24						Diff	gp3	(((((...(((((((((((..(((((((.((((((.(((((.((........))))))))))))))))))))))))))))))).)))))...	89	48.9	-47.2	9	Low
251	dme-miR-989-3p_1ss20AC	TGTGATGTGACGTAGTGGACC	21						Diff	gp3	...(((((..((.((...(((((((.(..((.((((((((..(((((((.((..(((.((((((((((...(((..(((....)))...)))..))).))))))).)))..).).)))))))(....).......))))))))))..).)))))))...)).))..)))))...	168	41.4	-60.4	1	Low
252	bmo-miR-993a-5p_L-1	CTACCCTGTAGATCCGGGCTTTT	23						Diff	gp3	....(((((((((..((.((((((((..((((((((((...............))))))))))..))))))))))..)))))))))...	82	43.8	-37.4	82	Middle
253	ame-miR-993	GAAGCTCGTCTCTACAGGTATCT	23						Yes	gp3	....(((((((((..((.((((((((..((((((((((...............))))))))))..))))))))))..)))))))))...	82	43.8	-37.4	290.5	Middle
254	bmo-miR-993a-5p_L-1	CTACCCTGTAGATCCGGGCTTTT	23						Diff	gp3	....((..(((((..((.((((((((..((((((((((..............))))))))))..))))))))))..)))))..))...	81	46.6	-36.1	82	Middle
255	bmo-miR-993a-3p	GAAGCTCGTCTCTACAGGTATCT	23						Yes	gp3	....((..(((((..((.((((((((..((((((((((..............))))))))))..))))))))))..)))))..))...	81	46.6	-36.1	290.5	Middle
256	bmo-miR-998_R+2	TAGCACCATGGGATTCAGCTCA	22						Diff	gp3	..((((((.((((((..(((((((..((((((((....)).))))))..)))))))..)))))).))))))..	69	68.5	-45.5	116	Middle
257	tca-miR-1175-3p_R-1	TGAGATTCAACTCCTCCATCT	21						Diff	gp3	.....(((.(((((((...(((((.(((((((.(((....(((.((((..........)))))))....))).))))).)).)))))..))))))).))).....	95	41.9	-31.6	1	Low
258	hsa-miR-1468-5p_R-1	CTCCGTTTGCCTGTTTCGCT	20						Diff	gp3	(((((..(..((.(((((((((.(((((.(((((.(((.........)))..))))).))))).))))))))).))..)..)))))	86	44.2	-32	3	Low
259	pxy-miR-2733b-3p_R-2	TCACTGGGTGTGTGATGCCT	20						Diff	gp3	...(((((.((..((((..(((((((..(((((.((((............)))))))))..)))))))..))))..)).)))))...	81	41.4	-30.9	10	Middle
260	bmo-mir-2742-p3_1ss3AT	AATAACTTTGTAAAGATT	18						Diff	gp3	.((((....((((((...((..(.((((((.(((....))).)))))))..))))))))...)))).	65	28.4	-13	1	Low
261	hme-mir-2755-p5_2ss12AT19TG	CAAGGTGGCCTTGCAGCGGGTTTTC	25						Diff	gp3	.(((((((((((((((((.((..(((.((((..............)))).)))..)).)))).))))))))).))))..	76	44.3	-25.8	1	Low
262	bmo-miR-2755-3p_R+2	CACCCTGTCAGACCATACTTGTTTT	25						Diff	gp3	.(((((((((((((((((.((..(((.((((..............)))).)))..)).)))).))))))))).))))..	76	44.3	-25.8	40	Middle
263	pxy-miR-2756_L+4R+1	ACCCTGTAGCTGCTTAGGGGCGT	23						Diff	gp3	...(((((((((((((((.((((((..(((..((((((.......))))))..)))..)))))).)))))))))))))))...	77	69.9	-61.4	38	Middle
264	mse-miR-2765_R+3	TGGTAACTCCACCACCGTTGGCTAT	25						Diff	gp3	.((((.(....)))))..(((((..(((.(((((..((.(((((((((.........))))))))).))..))))).)))..)))))...((((....))))	69	64.7	-42.7	9	Low
265	mse-mir-2765-p3_1ss7GC	CAACGGCGGCAGAGTTCCCGCT	22						Diff	gp3	.((((.(....)))))..(((((..(((.(((((..((.(((((((((.........))))))))).))..))))).)))..)))))...((((....))))	69	64.7	-42.7	10	Middle
266	bmo-miR-2766-3p_R+5	TCAGTCTTGTCGAATGGTGGGTTA	24						Diff	gp3	....((((..(((((.((((....(((((..((........))..)))))....)))).)))))..))))...	66	54.8	-32.5	79	Middle
267	bmo-miR-2768-5p_L+1	TCGGTGAAATATTTTGACCAATT	23						Diff	gp3	(((((((((.(((((.(((((((((((((((((.((.....((((........))))....))))))))))))))))))).))))).))))))))).	96	41.2	-40.5	5	Low
268	bmo-miR-2779_1ss2TA	AAATCCGGCTCGAAGGACCA	20						Diff	gp3	.........((((((((((((((...((((((........))))))..)))))).)))).)))).........	55	42.5	-20.2	2	Low
269	mse-miR-2788_R+3_1ss14CT	TGGGGTTTCAAAGTGGCATGTGCC	24						Diff	gp3	..........(((..(((((((((....(((((((((.(((.(((((.(((..........))))))))))).)))))))))....))).)))))).))).	90	54.5	-38.2	10	Middle
270	bmo-miR-2796-3p_R+2	GTAGGCCGGCGGAAACTACTTGCCT	25						Diff	gp3	...((((.((((((((((((..((((((.((((((.....))).))).))))))..))))))).))))).)))).....	71	54.4	-35.3	2	Low
271	bmo-miR-3327-5p_L+1R+3	AAACAACAGGAATGTTATGTACAGT	25						Diff	gp3	.((.......(((((((......((((((..(((((((..((.((.............)).))..)))))))..)))))).....))))))).......))....	82	29.5	-24.5	22	Middle
272	bmo-miR-3327-3p_L+1_1ss23CT	TATATGTAACGTTTTTGTTGTCTT	24						Diff	gp3	.((.......(((((((......((((((..(((((((..((.((.............)).))..)))))))..)))))).....))))))).......))....	82	29.5	-24.5	11	Middle
273	bmo-mir-3419-p3_1ss13AT	CTTTAATACTGTTAAACT	18						Diff	gp3	....................(((..(..(((((((...((.(((....((.(((..(((.((((((((((...))))))))))))).))).))...))).)))))))))..)..)))........	97	27.2	-20.8	1	Low
274	tca-miR-3477-5p_R+1_1ss24GC	TAATCTCATTTGGTAACTGTGAGCT	25						Diff	gp3	.....((..(((..(((((.((..((((((((..(((....(((((..........)))))...)))..))))))))..)).)))))..)))..)).....	91	39.6	-35.4	4	Low
275	hsa-mir-3646-p3_1ss1GC	CAAAATGTTGTGAAAATG	18						Diff	gp3	((((((.((((((((((((((((((((((..(((.(((.....)))....)))..)))))))))))))))))))))).))))))	84	38.1	-50	1	Low
276	hsa-mir-3683-p3_1ss16AT	TTGGATGCTACGAACTATAT	20						Diff	gp3	(((((((((((..(((.((.((((...((((((((............))))))))...)))).)).)))..)))))))))))	82	50	-40.1	1	Low
277	ame-mir-3778-p5_1ss11TG	AATGAATACTGGTTACTTGT	20						Diff	gp3	...(((((..((((((.(((....)))..((((((((((.(..((((((((((..(((((...)))))......))))))))))..)...))))))).))).))))))...))))).	72	32.5	-24.2	1	Low
278	hsa-mir-4278-p5_1ss15TA	ATAGAACATTGACAACAA	18						Diff	gp3	.(((..(((.(((.(((((((.(((....(((....)))..))).)))))))..))).))).)))....	64	46.4	-19.3	1	Low
279	hsa-miR-4732-3p	GCCCTGACCTGTCCTGTTCTG	21						Yes	gp3	(((((.((((((((((((((..((((..((((........)))))))).....)))))))))))....))))))))	76	64.5	-37.6	1	Low
280	hsa-miR-6131_R-1_1ss9AC	GGCTGGTCCGATGGGAGT	18						Diff	gp3	((((((((((((((((..(..((((((....((((.((.((..(((......)))..)).)).))))))))))..).)))).)))))))..........))))).....	104	61.5	-44.9	1	Low
281	mja-mir-6494-p5_1ss17TC	GAGTAGGAGGGCGCGGCGGT	20						Diff	gp3	...(((((..(((((((((((.((......((((.((((....))))))))...)))))))))).)))...)))))...	73	67.1	-35.3	1	Low
282	pxy-mir-6497-p5_1ss18TA	GTGCCGGGCCTGGTCGAAGC	20						Diff	gp3	(((((((............)))))))..(((((((..((((....((((((...(((((.(((.((((.((((((((..(....(((((((....)))))))....)..)))))).)).))))))))))))...))))))..(((....)))....))))...)))))))...	95	68.8	-92.2	767	Middle
283	pxy-mir-6497-p3_1ss7CT	CGGATCTTCCTAGCCGTAAGGCCGT	25						Diff	gp3	(((((((............)))))))..(((((((..((((....((((((...(((((.(((.((((.((((((((..(....(((((((....)))))))....)..)))))).)).))))))))))))...))))))..(((....)))....))))...)))))))...	95	68.8	-92.2	15	Middle
284	bmo-mir-6498-p3_1ss7GA	AGTTTCAGGCACTCGCAGGACC	22						Diff	gp3	...((((..((((((((..((...((((.(((((((.((..(((((...)))).)..)).((((....))))..)))))))...))))...)).)))))))).....)))).	108	59.8	-43.2	71	Middle
285	hsa-miR-6800-5p_R-2	GTAGGTGACAGTCAGGGGC	19						Diff	gp3	..(((..(((((..((((((((..((((((((.((((..((((....)))))))))))))))))))))))).)))))..)))	80	70.7	-47.6	1	Low
286	hsa-mir-7641-2-p5	AGCTAAGCAGGGTCGGGCCTGGT	23						Yes	gp3	.((..((((..(..(((((.((((......)))).))))).)..))))..)).	51	54.7	-15	1	Low
287	hsa-miR-7975_1ss6AG	ATCCTGGTCACGGCACCA	18						Diff	gp3	((((...((..((((...((((((((....((((....)))))))))))).))))..))...))))..	66	57.4	-31.2	135	Middle
288	hsa-miR-7977_1ss6AG	TTCCCGGCCAACGCACCA	18						Diff	gp3	(((((((.(((((..(((.........)))...))))).)))).)))..	47	46.9	-14.2	28	Middle
289	pxy-miR-8506_1ss1TC	CTAGGTGTGAGGGTCACAGC	20						Diff	gp3	...(((((((((((((((((((((..((((((....)))).))..))))))))))))))))........)))))...	71	54.5	-40.8	334	Middle
290	hsa-let-7f-5p	TGAGGTAGTAGATTGTATAGTT	22						Yes	gp3	((((...((((((((((((((((((((((((((((((.....))))))).........)))))))))))))))))))))))..))))	87	40.2	-41.2	32	Middle
291	hsa-let-7i-5p_R-1	TGAGGTAGTAGTTTGTGCTGT	21						Diff	gp3	.((((.(((((((((((((((((.(((((.(((((.........)))))))........))).)))))))))))))))))))))	83	53.6	-39.6	14	Middle
292	PC-5p-82222_20	TACTCAAATAGTTCGGTACACC	22	comp44885_c0	-	21	103	gtcatatagttcgtagcatacaaagTACTCAAATGGTTCGGTACACCatactaattctaaTGGTGTACCGAACTTTTTGAGCa	New	gp4	...........................((((((..((((((((((((((..........))))))))))))))..))))))..	54	37.3	-31.2	39.5	Middle
293	PC-3p-36514_40	TGGTGTACCGAACTTTTTGAGT	22	comp44885_c0	-	21	103	gtcatatagttcgtagcatacaaagTACTCAAATGGTTCGGTACACCatactaattctaaTGGTGTACCGAACTTTTTGAGCa	New	gp4	...........................((((((..((((((((((((((..........))))))))))))))..))))))..	54	37.3	-31.2	121	Middle
294	PC-5p-1854412_1	GGCCTATTTCTCGAACACTTGTA	23	comp42178_c2	-	200	379	tatacctgatggcgactgtacagtgcgcaaaacaattggaagctcgacgccgcgccccgccgtccgctccgctctggGGCCTATTTCTCGAACACTTGTAttacaagcggaagtcactttttgacacctgtcattagaaagagacttccatttgtattacaagtgtgagaaataggcccc	New	gp4	...........((((((....))).))).........(((.((..((((.((.....)).)))).))))).....((((((((((((((..(((((((((.(((((..(((((((.(((((((((....))))...))))).)))))))..))))).)))))))))))))))))))))))	105	50	-80.1	3	Low
295	PC-3p-397566_5	CTATTTCTCGAACACTTGTA	20	comp42178_c2	-	200	379	tatacctgatggcgactgtacagtgcgcaaaacaattggaagctcgacgccgcgccccgccgtccgctccgctctggGGCCTATTTCTCGAACACTTGTAttacaagcggaagtcactttttgacacctgtcattagaaagagacttccatttgtattacaagtgtgagaaataggcccc	New	gp4	...........((((((....))).))).........(((.((..((((.((.....)).)))).))))).....((((((((((((((..(((((((((.(((((..(((((((.(((((((((....))))...))))).)))))))..))))).)))))))))))))))))))))))	105	50	-80.1	5	Low
296	PC-5p-531374_4	CAGTTTGGACCGTAAAGTCAAAGGC	25	comp34214_c0	+	3767	3869	taacaagtcattcaaacCAGTTTGGACCGTAAAGTCAAAGGCataggatctgttatgcttggctttcgacccggtttgGTGTGACTTGACTATAATAGCTGCC	New	gp4	...((((((((....(((((..(((..((.(((((((..(((((((......))))))))))))))))..)))..)))))))))))))...............	85	43.7	-32.4	6	Low
297	PC-3p-692934_3	GTGTGACTTGACTATAATAGCTGCC	25	comp34214_c0	+	3767	3869	taacaagtcattcaaacCAGTTTGGACCGTAAAGTCAAAGGCataggatctgttatgcttggctttcgacccggtttgGTGTGACTTGACTATAATAGCTGCC	New	gp4	...((((((((....(((((..(((..((.(((((((..(((((((......))))))))))))))))..)))..)))))))))))))...............	85	43.7	-32.4	3	Low
298	PC-5p-1018_1028	GACCCTGTTGAGCTTGACTCTAGTCT	26	JH382100.1	-	4752	4936	agattcccgctgtccctatctactatctagcgaaaccacagccaagggaacgggcttgggagaatcagcggggaaagaaGACCCTGTTGAGCTTGACTCTAGTCTggcattgtaaggagacatgagaggtgtagcataagtgggagatcgttcgcggtcgtcgctgaaaaaccactactttcatt	New	gp4	...((((((((((......(((.....))).......)))))...)))))((((((.(((.((.(((((((((........)))))))))..))..))).))))))...............((((((((((.......(((((..(((((....))))).))))).......)))..))))))).	56	50.3	-53.2	9152	High
299	PC-3p-674_1493	ACCCTGTTGAGCTTGACTCTAGTCT	25	JH382100.1	-	4752	4936	agattcccgctgtccctatctactatctagcgaaaccacagccaagggaacgggcttgggagaatcagcggggaaagaaGACCCTGTTGAGCTTGACTCTAGTCTggcattgtaaggagacatgagaggtgtagcataagtgggagatcgttcgcggtcgtcgctgaaaaaccactactttcatt	New	gp4	...((((((((((......(((.....))).......)))))...)))))((((((.(((.((.(((((((((........)))))))))..))..))).))))))...............((((((((((.......(((((..(((((....))))).))))).......)))..))))))).	56	50.3	-53.2	17424	High
300	PC-5p-540840_4	CAAGCGTTTTATCTGTTCGTTGCGC	25	comp45017_c3	+	444	576	ccacgactctgcgcgacttgcgaagcggCAAGCGTTCTATCTGTTCGTTGCGCggttaagacgctgcGGTTAGTTGGGATCACACGCAATGaagagataatacggttgccgggccgctattcgcgcaacgtcg	New	gp4	...((((..(((((((...(((...((((((.(((..(((((.(((((((((.((((..(((..........)))..))))...))))))))).)))))..))).))))))...)))...)))))))..))))	130	57.1	-61.6	6	Low
301	PC-3p-683773_4	GGTTAGTTGGGATCACACGCAATG	24	comp45017_c3	+	444	576	ccacgactctgcgcgacttgcgaagcggCAAGCGTTCTATCTGTTCGTTGCGCggttaagacgctgcGGTTAGTTGGGATCACACGCAATGaagagataatacggttgccgggccgctattcgcgcaacgtcg	New	gp4	...((((..(((((((...(((...((((((.(((..(((((.(((((((((.((((..(((..........)))..))))...))))))))).)))))..))).))))))...)))...)))))))..))))	130	57.1	-61.6	4	Low
302	PC-5p-1138140_1	AAAGTGCGTCCAGATTTG	18	comp46155_c0	-	3595	3693	aaattctgttccgctAAAGTGCGTCCAGATTTGatgaatgcgtcgctagctatagcaggccacaCGTCAGATCTGAATACACCtttacattcagaaact	New	gp4	...(((((......(((((((..(.(((((((((((..((.(((((((....)))).)))))..))))))))))).)..))).))))....)))))...	93	43.4	-30.9	1	Low
303	PC-3p-1779803_1	CGTCAGATCTGAATACACC	19	comp46155_c0	-	3595	3693	aaattctgttccgctAAAGTGCGTCCAGATTTGatgaatgcgtcgctagctatagcaggccacaCGTCAGATCTGAATACACCtttacattcagaaact	New	gp4	...(((((......(((((((..(.(((((((((((..((.(((((((....)))).)))))..))))))))))).)..))).))))....)))))...	93	43.4	-30.9	1	Low
304	PC-5p-201559_9	ATCAGCAGTGGTCTGGGGTACCT	23	JH383669.1	-	111864	111978	aatttcggcgttcacttatcATCAGCGGTGGTCTGGGGTACCTgatgacagcctctacaccatttgctgggctgtGTGGTATTCGAGACCTCTGCTGATCctggagctcgaagtt	New	gp4	((((((((.((((.......((((((((.(((((.(..((((.....((((((.(..((.....))..)))))))..))))..).))))).))))))))....))))))))))))	115	52.2	-50.8	9	Low
305	PC-3p-973438_2	TTGGTATTCGAGACCTCTGCTGATC	25	JH383669.1	-	111864	111978	aatttcggcgttcacttatcATCAGCGGTGGTCTGGGGTACCTgatgacagcctctacaccatttgctgggctgtGTGGTATTCGAGACCTCTGCTGATCctggagctcgaagtt	New	gp4	((((((((.((((.......((((((((.(((((.(..((((.....((((((.(..((.....))..)))))))..))))..).))))).))))))))....))))))))))))	115	52.2	-50.8	2	Low
306	PC-5p-858896_2	TTTAGAATAATACTTCGAAC	20	comp45164_c0	+	1536	1650	aaaattgtacatataagtattattttgtTTTAGAATAATACTTCGAACacaatggtttcaacatcaaaacatcttgaacgctatcatatcaaCAGAGAAGGAACATAGATCTGCC	New	gp4	...(((((......(((((((((((((...))))))))))))).....))))).(((((....((((......))))...........((......)).)))))...........	50	29.6	-15.2	2	Low
307	PC-3p-1236897_1	CAGAGAAGGAACATAGATCTGCC	23	comp45164_c0	+	1536	1650	aaaattgtacatataagtattattttgtTTTAGAATAATACTTCGAACacaatggtttcaacatcaaaacatcttgaacgctatcatatcaaCAGAGAAGGAACATAGATCTGCC	New	gp4	...(((((......(((((((((((((...))))))))))))).....))))).(((((....((((......))))...........((......)).)))))...........	50	29.6	-15.2	1	Low
308	PC-5p-15_50867	CGCAATATATTGAATGGGCCTG	22	comp23020_c0	+	228	318	acaagctaagatcggcctgtcCGCAATATATTGAATGGGCCTGgtgtgcaGCCCCATTCAATATACTGCCGAttgttcgttctgtcctcta	New	gp4	...((...(((.(((...(((.(((.(((((((((((((.(((.....))).))))))))))))).))).)))...))).)))...))...	85	48.4	-33.1	127819	High
309	PC-3p-16268_91	GCCCCATTCAATATACTGCCGA	22	comp23020_c0	+	228	318	acaagctaagatcggcctgtcCGCAATATATTGAATGGGCCTGgtgtgcaGCCCCATTCAATATACTGCCGAttgttcgttctgtcctcta	New	gp4	...((...(((.(((...(((.(((.(((((((((((((.(((.....))).))))))))))))).))).)))...))).)))...))...	85	48.4	-33.1	164	Middle
310	PC-5p-964393_2	GCGATGCTGAATGTACTCTGTATG	24	comp45451_c0	-	928	1069	ttaatacatagttcacggtatgtccattttattggcaggGCGATGCTGAATGTACTCTGTATGgagagttgatagtgaatcgtatttcacgacaacgtagtcgctaactcttactattatgaAGCTTAAGTCTAGTTTCGTA	New	gp4	...(((((.(((.((((((((((((............)))).))))))..)).))).))))).((((((((...(((((......)))))(((......)))..)))))))).....(((((((((.......)))))))))	59	38	-37.3	2	Low
311	PC-3p-1357458_1	AGCTTAAGTCTAGTTTCGTA	20	comp45451_c0	-	928	1069	ttaatacatagttcacggtatgtccattttattggcaggGCGATGCTGAATGTACTCTGTATGgagagttgatagtgaatcgtatttcacgacaacgtagtcgctaactcttactattatgaAGCTTAAGTCTAGTTTCGTA	New	gp4	...(((((.(((.((((((((((((............)))).))))))..)).))).))))).((((((((...(((((......)))))(((......)))..)))))))).....(((((((((.......)))))))))	59	38	-37.3	1	Low
312	PC-5p-1258_867	TACCGATTGAATGATTTAGTGAGGTC	26	JH382100.1	-	10593	10746	tacTACCGATTGAATGATTTAGTGAGGTCttcggaccgacacgcggtggcttcacggccgtcggcgttgctgggaagttgACCAAACTTGATCATTTAGAGGAAGTaaaagtcgtaacaaggtttccgtaggggaacctgcggaaggatcatta	New	gp4	((((.((..(((((((((..(((..((((......((..((((((..((((....))))..).))).))..))......))))..)))..))))))))).)).)))).............((((((((((((....))))))))..))))....	107	49.4	-57.5	14307	High
313	PC-3p-598_1629	ACCAAACTTGATCATTTAGAGGAAGT	26	JH382100.1	-	10593	10746	tacTACCGATTGAATGATTTAGTGAGGTCttcggaccgacacgcggtggcttcacggccgtcggcgttgctgggaagttgACCAAACTTGATCATTTAGAGGAAGTaaaagtcgtaacaaggtttccgtaggggaacctgcggaaggatcatta	New	gp4	((((.((..(((((((((..(((..((((......((..((((((..((((....))))..).))).))..))......))))..)))..))))))))).)).)))).............((((((((((((....))))))))..))))....	107	49.4	-57.5	17872	High
314	PC-5p-794580_3	AAAGTAATGATAATGACTAT	20	JH385409.1	-	168780	168888	ttatacgaggggtgatccgAAAGTAATGATAATGAATATgaaattaagactcatttttgcgtgctacaaatatccgattatcacaacctttggatcacccctcgtaagt	New	gp4	...((((((((((((((((((.((..((((((((.((((.......((((.((....)).)).))....)))).).)))))))..)).))))))))))))))))))...	103	36.7	-42	1.5	Low
315	PC-5p-794580_3	AAAGTAATGATAATGACTAT	20	JH392028.1	+	1561	1669	ttatacgaggggtgatccgAAAGTAATGATAATGAATATgaaattaagactcatttttgcgtgctacaaatatccgattatcacaacctttggatcacccctcgtaagt	New	gp4	...((((((((((((((((((.((..((((((((.((((.......((((.((....)).)).))....)))).).)))))))..)).))))))))))))))))))...	103	36.7	-42	1.5	Low
316	PC-5p-1013159_2	TTAAGACGTCAAAAGTATAT	20	comp32628_c0	+	206	287	caacgttttagtTTAAGACGTCAAAAGTATATaacaaaattgtGATTATTGTTATATATTTGTGAGTGTtgaatgtacgata	New	gp4	...(((....((((((.((.(((.((((((((((((((((....))).))))))))))))).))))).))))))..)))...	76	25.6	-21.4	2	Low
317	PC-3p-218788_8	GATTATTGTTATATATTTGTGAGTGT	26	comp32628_c0	+	206	287	caacgttttagtTTAAGACGTCAAAAGTATATaacaaaattgtGATTATTGTTATATATTTGTGAGTGTtgaatgtacgata	New	gp4	...(((....((((((.((.(((.((((((((((((((((....))).))))))))))))).))))).))))))..)))...	76	25.6	-21.4	8	Low
318	PC-5p-1895987_1	CCTTTTATTATTGGGTGT	18	comp35840_c0	+	26	112	aagagagttCCTTTTATTATTGGGTGTgatgcaaatgcgcaccatgaggtgtggggCAGCACGGACACTAATGATAGAGgctctgat	New	gp4	...(((((..((.((((((.((..((((.(((.....((((((....))))))..))).))))..)).)))))).))..)))))...	81	47.1	-32.9	1	Low
319	PC-3p-763769_3	CAGCACGGACACTAATGATAGAG	23	comp35840_c0	+	26	112	aagagagttCCTTTTATTATTGGGTGTgatgcaaatgcgcaccatgaggtgtggggCAGCACGGACACTAATGATAGAGgctctgat	New	gp4	...(((((..((.((((((.((..((((.(((.....((((((....))))))..))).))))..)).)))))).))..)))))...	81	47.1	-32.9	5	Low
320	PC-5p-842437_2	TTCCGCGACTACCTCACCGGGC	22	comp35066_c0	+	376	506	agtgagtgcggggtgggggagccgctgaaccagtggTTCCGCGACTACCTCACCGGGCgctcgtaccgtgtgtgggtgggctcggcgctcagcggcgagcgacaggtgtCGTGTGGCGTGCCGCAGGGCTC	New	gp4	...((((((..(((((((.((.(((.(((((...))))).))).)).)))))))..)))))).((((.......)))).(((((.(((...))).))))).......(((.(((((....))))).)))..	59	71	-65.3	2	Low
321	PC-3p-1465926_1	CGTGTGGCGTGCCGCAGGGCTT	22	comp35066_c0	+	376	506	agtgagtgcggggtgggggagccgctgaaccagtggTTCCGCGACTACCTCACCGGGCgctcgtaccgtgtgtgggtgggctcggcgctcagcggcgagcgacaggtgtCGTGTGGCGTGCCGCAGGGCTC	New	gp4	...((((((..(((((((.((.(((.(((((...))))).))).)).)))))))..)))))).((((.......)))).(((((.(((...))).))))).......(((.(((((....))))).)))..	59	71	-65.3	1	Low
322	PC-5p-277867_6	TAGTGAAAAACGGTATAAGTT	21	comp37607_c0	-	92	178	taattctgtgggttTAGTGAAAAACGGTGTAAGTTtaattctagttgttcgtcacttataccgtttttcactagagtcacagaactt	New	gp4	...(((((((..((((((((((((((((((((((...................))))))))))))))))))))))..)))))))...	81	34.5	-39.7	3	Low
323	PC-5p-277867_6	TAGTGAAAAACGGTATAAGTT	21	comp42430_c2	-	566	630	actTAGTGAAAAACGGTGTAAGTTtcatactaattgttcgtcacttgtgccctttttcattaagg	New	gp4	.((((((((((((.((..(((((.....((.....)).....)))))..)).)))))))))))).	63	35.4	-23.3	3	Low
324	PC-5p-2179123_1	CTGGTTTATGATAAAGATG	19	comp46455_c0	-	25	107	cacggaatatagatccaCTGGTTTATGATAAAGATGaactagttatcatctctgtctaaAACCAGTGCATCAATATTACctat	New	gp4	...(((((((.(((.(((((((((..((((.((((((........)))))).))))..))))))))).))).))))).))...	77	33.7	-30.5	1	Low
325	PC-3p-2198271_1	AACCAGTGCATCAATATTAC	20	comp46455_c0	-	25	107	cacggaatatagatccaCTGGTTTATGATAAAGATGaactagttatcatctctgtctaaAACCAGTGCATCAATATTACctat	New	gp4	...(((((((.(((.(((((((((..((((.((((((........)))))).))))..))))))))).))).))))).))...	77	33.7	-30.5	1	Low
326	PC-5p-250424_7	TGACTATATATCGGAAGATGAGCAGG	26	comp1447_c0	+	171	270	acccacatTGACTATATATCGGAAGATGAGCAGGaggacttttcacctggtagttctgatgaatggtcaaatcgtgaATCTGATGTATCGAGCGAAGACG	New	gp4	...(((.((((((((..(((((((..((..((((.(((...))).)))).)).)))))))..))))))))...)))..(((..(((.....))).)))..	73	44	-24	11	Middle
327	PC-3p-518137_4	ATCTGATGTATCGAGCGAAGACG	23	comp1447_c0	+	171	270	acccacatTGACTATATATCGGAAGATGAGCAGGaggacttttcacctggtagttctgatgaatggtcaaatcgtgaATCTGATGTATCGAGCGAAGACG	New	gp4	...(((.((((((((..(((((((..((..((((.(((...))).)))).)).)))))))..))))))))...)))..(((..(((.....))).)))..	73	44	-24	6	Low
328	PC-5p-36514_40	TGGTGTACCGAACTTTTTGAGT	22	comp45750_c1	+	1	126	gttcgtagcattcaaagtactcaaatagttcggtacaccatactaattctaTGGTGTACCGAACTTTTTGAGTgctttggatgctaccaACTATATGGCGCTGACTGTActatagtctatactttt	New	gp4	(((.(((((((((((((((((((((.((((((((((((((((.......)))))))))))))))).))))))))))))))))))))).)))...........((((((...)))))).........	91	38.1	-66.3	121	Middle
329	PC-3p-812930_3	ACTATATGGCGCTGACTGTA	20	comp45750_c1	+	1	126	gttcgtagcattcaaagtactcaaatagttcggtacaccatactaattctaTGGTGTACCGAACTTTTTGAGTgctttggatgctaccaACTATATGGCGCTGACTGTActatagtctatactttt	New	gp4	(((.(((((((((((((((((((((.((((((((((((((((.......)))))))))))))))).))))))))))))))))))))).)))...........((((((...)))))).........	91	38.1	-66.3	14.5	Middle
330	PC-5p-193418_8	TTGGAACAGAGCTGAATTTCATTTGT	26	comp43535_c1	-	109	266	cccacgggcctacctgtagtactaattattataatgaaatttgaactttatacaaTTGGAACAGAGTTGAATTTCATTTGTttctttcgattttgacacaaaagaaattatactttatttcctacacTATAAAGAACGAATTCGAGTAGCattttact	New	gp4	...(((((....)))))............((.((((..((((((((((((((.....((((.(((((..((((((.(((((.((..........)).))))).))))))..)))))..)))).....)))))))......)))))))..)))).))..	127	29.7	-30.2	26	Middle
331	PC-3p-657755_3	TACAAAGAACGAATTCGAGTAGC	23	comp43535_c1	-	109	266	cccacgggcctacctgtagtactaattattataatgaaatttgaactttatacaaTTGGAACAGAGTTGAATTTCATTTGTttctttcgattttgacacaaaagaaattatactttatttcctacacTATAAAGAACGAATTCGAGTAGCattttact	New	gp4	...(((((....)))))............((.((((..((((((((((((((.....((((.(((((..((((((.(((((.((..........)).))))).))))))..)))))..)))).....)))))))......)))))))..)))).))..	127	29.7	-30.2	4	Low
332	PC-5p-323567_7	GTCACAAATATCGGAACAACGCCT	24	comp39916_c2	-	348	492	ttagtactatcgacagcagatatatcggaactgtggatgtgGTCACAAATATCCGAACAACGCCTctattgtcaaggccgtaaagTGCATGTTCCGATATTTATGACCacctccacagccccgaaatatctgatggcgactgtac	New	gp4	...((((..(((.((.(((((((.((((..(((((((.(((((((.(((((((.(((((..((((.((..((....))..)).)).)).))))).))))))).))))))).)))))))..)))).))))))).)).)))..))))	142	45.5	-66.1	20	Middle
333	PC-3p-621235_4	TGTATGTTCCGATATTTATGACC	23	comp39916_c2	-	348	492	ttagtactatcgacagcagatatatcggaactgtggatgtgGTCACAAATATCCGAACAACGCCTctattgtcaaggccgtaaagTGCATGTTCCGATATTTATGACCacctccacagccccgaaatatctgatggcgactgtac	New	gp4	...((((..(((.((.(((((((.((((..(((((((.(((((((.(((((((.(((((..((((.((..((....))..)).)).)).))))).))))))).))))))).)))))))..)))).))))))).)).)))..))))	142	45.5	-66.1	9	Low
334	PC-5p-1000352_3	TTTACTAACTGTGCATCTCGCT	22	comp45345_c0	-	17	102	taacgagtgtctagATTACTAACTGTGCATCTCGCTtggactgttttattgcgaacgagatgaaCAGATAGTAAACTCGATACTcg	New	gp4	...((((((((.((.((((((.((((.(((((((.(((.............))).))))))).)))).)))))).)).))))))))	83	40.7	-35	4	Low
335	PC-3p-146760_10	CAGATGGTAAACTCGATACT	20	comp45345_c0	-	17	102	taacgagtgtctagATTACTAACTGTGCATCTCGCTtggactgttttattgcgaacgagatgaaCAGATAGTAAACTCGATACTcg	New	gp4	...((((((((.((.((((((.((((.(((((((.(((.............))).))))))).)))).)))))).)).))))))))	83	40.7	-35	17	Middle
336	PC-5p-796447_3	ATTTCAAATGTCGTAAGTCGCA	22	comp44237_c0	+	244	333	accatatcgacagtggaaATTTCAAATGTCGTAAGTCGCAtataaaagtatgTCCCTTACGACATTTGAAATTTccaccgtccatatact	New	gp4	...((((.(((.(((((((((((((((((((((((..((((((....))))))..))))))))))))))))))))))).))).))))...	84	36.7	-47	10	Middle
337	PC-3p-1738712_1	TCCCTTACGACATTTGAAATTT	22	comp44237_c0	+	244	333	accatatcgacagtggaaATTTCAAATGTCGTAAGTCGCAtataaaagtatgTCCCTTACGACATTTGAAATTTccaccgtccatatact	New	gp4	...((((.(((.(((((((((((((((((((((((..((((((....))))))..))))))))))))))))))))))).))).))))...	84	36.7	-47	1	Low
338	PC-5p-854416_2	CCGATGAGCCGTGATTGTTTT	21	comp2352_c0	-	24	127	tttaacccatgCCGATGAACCGTGATTGTTTTcttattctacatgtcctattaggtaATCATGTAGAATTGGAAAACCTttaaagttcgacggcgtgggttcta	New	gp4	...(((((((((((..((((..(((..((((((..((((((((((.((.....))....))))))))))..))))))..)))..))))..)))))))))))...	98	38.5	-47.3	4	Low
339	PC-3p-478770_4	ACCATGTAGAATTGGAAAACCT	22	comp2352_c0	-	24	127	tttaacccatgCCGATGAACCGTGATTGTTTTcttattctacatgtcctattaggtaATCATGTAGAATTGGAAAACCTttaaagttcgacggcgtgggttcta	New	gp4	...(((((((((((..((((..(((..((((((..((((((((((.((.....))....))))))))))..))))))..)))..))))..)))))))))))...	98	38.5	-47.3	12	Middle
340	PC-5p-370836_5	CCCGTCTCGTTTTATTATCCTGTT	24	comp42431_c0	-	1243	1299	actaCCCGTCCCGTTTTATTATCCTGTTattattgtAGTTAGAAAAGGATGGGTCTa	New	gp4	...((((((((..(((((((((..((....))..)))).)))))..))))))))...	51	36.8	-15.9	5	Low
341	PC-3p-1365367_1	AGTTAGAAAAGGATGGGTCT	20	comp42431_c0	-	1243	1299	actaCCCGTCCCGTTTTATTATCCTGTTattattgtAGTTAGAAAAGGATGGGTCTa	New	gp4	...((((((((..(((((((((..((....))..)))).)))))..))))))))...	51	36.8	-15.9	1	Low
342	PC-5p-130153_12	ACTCAAAAAGTTCGGTACACC	21	comp45750_c1	-	57	153	catatagttggtagcatccaaagcACTCAAAAAGTTCGGTACACCatagaattagtaTGGTGTACCGAACTATTTGAGTactttgaatgctacgaac	New	gp4	......(((.(((((((.(((((.(((((((.((((((((((((((((.......)))))))))))))))).))))))).))))).))))))).)))	91	38.1	-54.6	72.5	Middle
343	PC-3p-217431_8	TGGTGTACCGAACTATTTGACT	22	comp45750_c1	-	57	153	catatagttggtagcatccaaagcACTCAAAAAGTTCGGTACACCatagaattagtaTGGTGTACCGAACTATTTGAGTactttgaatgctacgaac	New	gp4	......(((.(((((((.(((((.(((((((.((((((((((((((((.......)))))))))))))))).))))))).))))).))))))).)))	91	38.1	-54.6	35.5	Middle
344	PC-5p-465480_5	AATTCCGGTGGATTCTGCGTGGC	23	comp43391_c0	+	490	575	agAATTCCGGTGGATTCTGCGTGGCcacttgtcccatcggctgtcagaatggccactgtaatggcgcTCAGTGTTTGTGCAAGGAG	New	gp4	...(((.((((((((((((.(..(((............)))..)))))))..)))))).)))....(((..(((....)))..)))	59	54.7	-24.9	5	Low
345	PC-3p-837277_2	TCAGTGTTTGTGCAAGGAG	19	comp43391_c0	+	490	575	agAATTCCGGTGGATTCTGCGTGGCcacttgtcccatcggctgtcagaatggccactgtaatggcgcTCAGTGTTTGTGCAAGGAG	New	gp4	...(((.((((((((((((.(..(((............)))..)))))))..)))))).)))....(((..(((....)))..)))	59	54.7	-24.9	2	Low
346	PC-5p-139696_12	TCACAAATATCGGAACAACGCCT	23	comp36341_c0	+	1	82	TCACAAATATCGGAACAACGCCTatattatcacgacgataaagtgcgtgttccgatatttttgaATACCTACCTTGGCTGCT	New	gp4	(((.(((((((((((((.(((((...(((((.....))))))).)))))))))))))))).)))...((......)).....	64	40.2	-28.3	15	Middle
347	PC-3p-2180468_1	ATACCTACGTTGGCTGCT	18	comp36341_c0	+	1	82	TCACAAATATCGGAACAACGCCTatattatcacgacgataaagtgcgtgttccgatatttttgaATACCTACCTTGGCTGCT	New	gp4	(((.(((((((((((((.(((((...(((((.....))))))).)))))))))))))))).)))...((......)).....	64	40.2	-28.3	1	Low
348	PC-3p-234557_8	CCTATCGTTATGTAAGCAAGGTTTCT	26	comp45854_c0	+	3785	3891	caaatggacagagcagctttgtctatgtatcgctagcgttaataaatttaaacatattgatttctatcgCCTATCGTTATATAAGCAAGGTTTCTttataccatatt	New	gp4	...((((..((((.(((((((..((((((.((.(((((.....(((((..........)))))....)).))).)).))))))..))))))).))))...))))...	101	31.8	-24.3	8	Low
349	PC-3p-1460230_2	TTTCCGGCAATAATTTGAACTTTAT	25	comp34891_c0	-	46	107	atctaaatttcattaattatggctcagggaatataTTTCCGGCCATAATTTGAACTTTATtt	New	gp4	...((((.((((..((((((((((..(((((....))))))))))))))))))).))))...	56	27.4	-17.9	2	Low
350	PC-5p-1359456_1	TTAGCTGCACATCGGTGGACCT	22	comp44927_c2	+	247	344	ctatacacacagcaatactcTTAGCTGCACATCGGTGGACCTtatgccttatgtaataaggtccacgaatgtacagctaagtgttgctgtgtgtacct	New	gp4	...((((((((((((((((..((((((.((((..(((((((((((..........)))))))))))..)))).))))))))))))))))))))))...	92	43.9	-55.5	2	Low
351	PC-3p-760965_3	GGTTCGTTAGTGTTCGTGGTGCC	23	comp44509_c0	-	4305	4406	tttgtgtcgtatctcggcagccgacggcacattcccgtttggatcgcagtcggagcggtaataatgggcatcGGTTCGTTAGTGTTCGTGGTGCCacacttt	New	gp4	...((((.(((((.(((..((..((((.((...((((((...(((((.......)))))...)))))).....))))))..))..))).))))).))))...	96	53.9	-34.8	3	Low
352	PC-3p-1066006_2	CAAAGTCTGACGTACAAATT	20	JH382143.1	-	6083	6196	tttataaactctacattacatagtttcagatacacatttgttcctcaactacaCAAAGTCTGACGAACAAATTtgaatgaaatgttgtacatactaccatgttctttttatcta	New	gp4	...(((((....((((((((..((((((....((.((((((((.((((((......))).))).)))))))).))..))))))..)))).........))))....)))))...	108	28.9	-19.9	2	Low
353	PC-5p-614682_4	AAGTAAAAGTCGTAACAAG	19	JH385099.1	+	62472	62551	tatcttgtagcAAGTAAAAGTTGTAACAAGagttgacctcaaaaggctaattgcaatttcattgtttaagctgcaagtct	New	gp4	...((((((((((..(((((((((((..((..(((....)))....))..)))))))))..))..))..))))))))...	74	33.8	-17.6	3	Low
354	PC-3p-1002176_2	TTAATATCTATTGATTAATGAT	22	comp34029_c0	-	61	129	gaggcttgtcgttaatgtcagaggaattaatgaccaatgaTTAATATCTATTGATTAATGATgagcata	New	gp4	...(((..((((((..(((((..((((((((........)))))).))..)))))))))))..)))...	63	31.9	-19.4	2	Low
355	PC-3p-437016_5	AGATAGAACACGAATATTTCGAC	23	comp42620_c0	-	649	727	atatgtcaagatattcatgttgctattctttcttatttcataataaaacgagAGATAGAACACGAATATTTCGACaatt	New	gp4	...((((.((((((((.((((.((((.((((((((((....)))))...))))))))))))).)))))))).))))...	73	26.6	-22.5	9	Low
356	PC-5p-695913_3	AAATTTCGAACGATTGTCTTTGT	23	comp35726_c0	+	1	77	tAAATTTCGAACGATTGTCTCTGTtagtctaattatgccttagttggagtaaaagaaacagatgctcgaaattttaa	New	gp4	.(((((((((.((..(((.(((.(((.((((((((.....)))))))).))).))).)))..)).)))))))))...	73	31.2	-23.1	3	Low
357	PC-3p-483799_4	GCATTGTTCAGATATTTGTGACT	23	comp32026_c0	-	30	106	gaagtggttacaaatatctaaacatttaaggaattatttttctgaatttagGAATTGTTCAGATATTTGTGACTacc	New	gp4	...((((((((((((((((.((((.((...(((((.........)))))...)).)))).)))))))))))))))).	73	27.3	-25.3	6	Low
358	PC-5p-791074_3	CGACATGTTTTGGGTAAGCTCTGGTA	26	comp19453_c0	-	503	625	aattatatcgtactaggCGGCATGTTTTGGGTAAGCTCTGGTAgccattcaagccctgttaatttttgtgtactcggcttgaaaacgagtaccagagcttacccgatatatgtcgcctagtat	New	gp4	.........((((((((((((((((.(((((((((((((((((....((((((((..((............))..))))))))......))))))))))))))))).))))))))))))))))	114	43.1	-68	5	Low
359	PC-3p-873917_2	AGAGGGACGGGTAGTCTATCT	21	comp27535_c0	-	366	429	gggcgagataggctacccgtccttttactaacttaactAGAGGGACGGTTAGTCTATCTcgggc	New	gp4	...((((((((((((.(((((((((((..........))))))))))).))))))))))))...	58	51.6	-34.7	2	Low
360	PC-5p-314628_6	TTACATTATTAGTTGCTGTATTATAA	26	comp42165_c0	-	647	707	aaTTACATTATTAGTTGCTGTATTATAAgcatattacaataccgcaaagagtaatgtacgt	New	gp4	...(((((((((..((((.(((((.(((.....))).))))).))))..)))))))))...	55	27.9	-18.1	6	Low
361	PC-5p-1820703_1	ATGTAAGTTTCTGGTTTCT	19	JH386516.1	-	288546	288663	tatacaatattgttattgatttgccgctaATGTAAGTTTCTTGTTTCTatgtgcttacaaagtttcggcacgaaacgagaactacatcgtaaatcagatgacaacagagtattgttga	New	gp4	...(((((((((((((((((((((.....((((.((.((((((((((...(((((...........))))))))))))))))))))).))))))))).))))).....)))))))...	112	33.9	-33	1	Low
362	PC-3p-935254_2	GATCGCTGACTGCACTGCCAGC	22	comp46224_c0	+	396	476	ccgtctgccgcagcgagggttgacggtgcaggcagaggttctaGATCGCTGACTGCACTGCCAGCgttcctgtgaagagtg	New	gp4	...(((..(((((.((..((((.((((((((.(((.((((...)))).))).)))))))).))))..))))))).)))...	75	61.7	-34.2	2	Low
363	PC-5p-980123_2	CCATTTTCGCTAAAATTGCT	20	comp41928_c0	-	1221	1320	atcactaatcagttagCCATTTTCGCTAAAATTGCTatgactttgcgatacatgtagaaaatatatgcaattttagcgccaatggttagttgtaagtcaa	New	gp4	...(((...((..((((((((..((((((((((((((((..((((((.....))))))...)))).))))))))))))..))))))))..))..)))...	94	33	-32.6	2	Low
364	PC-5p-908760_2	GTAAATTTCAGAAGATTGTC	20	comp38789_c1	-	946	1086	ttctctacacagcgacactaccgcgaaaagcgataaaaagcGTAAATTTCGGAAGATTGTCtctgtgtggcgtcatgagagtgacggagacaattgtctgaaatttacgaatattgtttttgacggacgtatcttgtagac	New	gp4	...((((((....((.((..(((..((((((((((.....(((((((((((((..((((((((.......((((((....))))))))))))))..)))))))))))))..))))))))))..)))..)).)).)))))).	137	41.8	-54.5	2	Low
365	PC-5p-715336_3	CGAAATTGACTCTTATTACAA	21	comp37382_c0	+	208	349	tattgtattgggatgttttcgaaaatgtttaagtgctggataatttCGAAATTGACTCTTATTACAAtggaataagtgatttaagacttactttcggaattacccgcgacttttagacatacgaaattaccccaatacacca	New	gp4	...(((((((((....(((((...((((((((((((.((.(((((((((((.(((.(((((((((..........))))..))))).))).))))))))))))).)).)))..))))))).)))))....)))))))))...	136	33.1	-44.4	3	Low
366	PC-3p-841426_2	TGTTGCTTTGCCGCGTTCTTTG	22	comp42942_c0	+	458	527	ttggctgcgaagtgcggggcagaagtaacgttgactgacagTGTTGCTTTGCCGCGTTCTTTGcggcatt	New	gp4	...(((((((((..((.((((((.(((((..((.....))..))))))))))).))..)))))))))...	64	54.3	-36.5	2	Low
367	PC-5p-234779_7	TCACAAATATCTGAACATGCACT	23	comp36870_c0	-	64	149	agtagctgttgaggtggTCACAAATATCGGAACATGCACTttaaaatagaggcgttgattaaatatttgtgaccacctccacagct	New	gp4	...((((((.(((((((((((((((((..((.(((((.(((((...)))))))).)).))..))))))))))))))))).))))))	83	40.7	-44.2	16	Middle
368	PC-3p-504869_4	GCGTGTCAAGATCATTTTGAACA	23	comp45183_c0	-	197	280	acagcgaggtgtgtaaaacgagcttgacagacatgtctttattagacaagaaGCGTGTCAAGATCATTTTGAACAtctagcccg	New	gp4	...((.((((((..((((.((.(((((((....(((((.....))))).......))))))).)).))))..)))))).))...	78	42.9	-23.8	4	Low
369	PC-5p-572032_4	TATAGGTTGAAAAGCGATGGTGAGCT	26	comp22_c1	-	95	180	cagctgattaataTATAGGTTGAAAAGCGATGGTGAGCTcaaccccccctgtctcaccccgcattccaacctataaggatcagaaa	New	gp4	...((((((....(((((((((.((.(((..((((((..((........)).)))))).))).)).)))))))))..))))))...	80	46.5	-31.4	4	Low
370	PC-3p-1080449_2	TGACGAGAACGGCTACCAACC	21	JH379690.1	-	59782	59861	cagggtagcttctcgtacaagggtgacgatggccaagactactccatcacatacactgcTGACGAGAACGGTTACCAACC	New	gp4	...(((((((((((((.((..((((..(((((...........))))).....))))..))))))))..)))))))....	73	52.5	-25.6	2	Low
371	PC-3p-417477_5	TAGAACAAAGTGGCAAAAATAACCT	25	comp665643_c0	-	53	139	tacgtttctgccctagggttctttggttccttggtgctaaacgaagTAGAACAAAGTGCCAAAAATAACCTtattagcagatgccag	New	gp4	...(..(((((..(((((((.((((((..(((.((.(((.......))).)).))).))))))...)))))))...)))))..)...	81	42.5	-22.7	5	Low
372	PC-3p-975898_2	TTTGAATACTTTGAATGCTGCC	22	comp40285_c0	-	233	358	tacagttagcctcatctagttggtagtatccaaagtactcataaaggttaaccatagaatttatatggcgtaccgaactgTTTGACTACTTTGAATGCTGCCaattatatgacgctgactgtacct	New	gp4	((((((((((.((((.(((((((((((((.(((((((.(((....(((...(((((.......)))))...)))........))).))))))).))))))))))))).)))).))))))))))...	123	38.1	-54.4	2	Low
373	PC-3p-660176_4	CAATAGAGGCGTTGTTCAGATATT	24	comp29159_c0	-	44	104	ataaatatcggaacatgcattgtatcgccttaattggCAATAGAGGTGTTGTTCAGATATT	New	gp4	...((((((.(((((.(((((.(((.(((......))).))).).))))))))).))))))	58	34.4	-18.4	4	Low
374	PC-5p-831710_3	GTATGAGGTGTTCTGACGCA	20	comp16498_c0	+	2301	2364	gccgcgtaGTATGAGGTGTTCTGACGCAaacagctgtttgtccaggtgtcttatgtgacgcaat	New	gp4	...((((..(((((((..(.(((..((((((....)))))).))))..)))))))..))))...	58	50	-22.4	3	Low
375	PC-5p-944313_2	TCAGCGTCATATAGTTGGTA	20	comp31003_c0	+	1	93	cagTCAGCGTCATATAGTTGGTAcagttggtacatacagcataaaaatgacttatttagcacgactagcgactatatgttcggtgatctgtgc	New	gp4	((((((.((.((((((((((.(..(((((((......(((((....))).))......)).)))))).))))))))))..)).))).)))...	90	40.9	-25.7	2	Low
376	PC-5p-811436_3	ACATGTATACACTTTTTCACCT	22	comp41295_c0	+	13	136	gaactagacgacattgtacagtcgacgtcaatgATATGTATACACTTTTTCACCTttttacaaaggattgaggtaaaaagtgtatacatatctttgacatcgactgtacgattgtccttaggat	New	gp4	...((((..((((((((((((((((.(((((.((((((((((((((((((.(((((.............))))))))))))))))))))))).))))).))))))))))))).))).))))...	118	35.5	-60.5	4	Low
377	PC-5p-83411_19	ATCCTACCGGCTGCGCCA	18	JH390933.1	-	1181	1236	gtcggaaATCCTACCGACTGCGCCAattatataaggtggcaaccggaggttccagg	New	gp4	...((((..(((.(((..((((((..........)))).))..))))))))))...	50	53.6	-16.9	38	Middle
378	PC-3p-307394_6	AATCCTTCTACTCGTGCGCACTTT	24	comp263757_c0	+	1276	1405	ggtccggtgtaatatgctggctagacggtttgcgcgttgtagtaagggtgtcaagattaccttatttaaggcgttttgtcAATCCTTCTACTCGTGCGCACTTTgggttaggtatacgcaacgggccgtt	New	gp4	((((((((((.((((.((..((....(((..(((((..((((.(((((((.((((((..((((....)))).)))))).).)))))))))).)))))..)))...))..))))))))))..))))))...	127	48.5	-48.4	6	Low
379	PC-3p-1055152_2	ATAAGTTATGTGAGATGCT	19	JH386712.1	+	15540	15649	caatataataatttgattataatgttcggtattcattgcacaacaattattccaatgcaaaataATAATTTATGTGAGATGCTtcatgacattaatctattattataaat	New	gp4	...(((((((((..(((((..((((.((.....(((..((((..(((((((............)))))))..))))..))).....))))))))))).)))))))))...	104	21.8	-18.5	2	Low
380	PC-3p-1326844_1	CGACGCGGGCTCCGACGGCGGCTC	24	comp45149_c0	+	1521	1615	ggcggcggcgctgctggcggcggccgtgacgccggtgcaccaccacgtggcggagggcaaggaCGACGCGGGCTCCGACGGCGGCTCcgaccagg	New	gp4	...(((((.(((((((.(((.(((((((.((((..(((.((.((.......)).))))).)).)).))).))))))).))))))).))).))...	89	80	-48.5	1	Low
381	PC-3p-108996_14	TTCCTTCGTAGACTAAAATGGTAGTT	26	comp29195_c0	-	492	565	aaatcgatttaaaaactacacgtcatagttttggaTTCCTTCGTAGACTAAAATGGTAGTTtttataacgaaaa	New	gp4	...(((...((((((((((.(((..((((((((((....)))).))))))..)))))))))))))...)))...	68	28.4	-19.7	16	Middle
382	PC-5p-1092846_2	TAAACGTACCAGTGCTCGACCT	22	comp380277_c0	+	1	91	ggTAAACGTACCAGTGCTCGACATgcgaattcctaatagatgatattataagttaattgggatgctctcgggcacacggacgtttacctta	New	gp4	(((((((((.((.((((((((...(((...(((((((..((..........))..))))))))))..))))))))..)))))))))))...	88	42.9	-36.2	2	Low
383	PC-3p-874493_3	CAAGTGTTCGAGAAATAGGCCC	22	comp42178_c2	+	202	305	ggcctatttctcacacttgtaatacaaatggaagtctctttctaatgacaggtgtcaaaaagtgacttccgcttgtaataCAAGTGTTCGAGAAATAGGCCCca	New	gp4	(((((((((((((((((((((.(((((..(((((((.((((....((((....)))).)))).)))))))..))))).)))))))))..))))))))))))...	101	40.4	-55.6	3	Low
384	PC-5p-1039184_2	CAGGACGATTCACGAGAGTT	20	comp350515_c0	+	26	121	caCAGGACGAGTCACGAGAGTTggcaacgtcgtctatataaatctcgacattagaatacacaaccgaagccaactcttgtgaatctcgtacctacc	New	gp4	...((((((((((((((((((((((..((...((((...............)))).........))..))))))))))))))..))))).)))...	90	45.8	-34.6	2	Low
385	PC-5p-512998_5	TATTGTCGATGGCACTTATGT	21	comp35665_c2	-	79	161	ccTATTGTCGATGGCGCTTATGTagttgttcaaggcgatacaatacaaacgcaacgcgaatcgacgtaagtgccatcgacaat	New	gp4	...((((((((((((((((((((..((((.....(((............)))...))))....))))))))))))))))))))	80	45.8	-36.6	5	Low
386	PC-5p-944127_2	AGTACAAGCAAAATCGACTT	20	JH382031.1	+	8711	8783	aaAGTACAAGCAAAATCGACTCcatgtctggctaaacaatacaataagtcagtaaagtcgaatgctctacaaa	New	gp4	...(((..((((...((((((......((((((.............))))))...)))))).)))).)))...	67	35.6	-16.6	2	Low
387	PC-3p-292016_6	TGACACGCTAGCAACTTCTGCAGC	24	comp42769_c0	+	274	380	tgatgtgattggtacagtccacagtagagattgctaaagcgggtcaggtgttcagaatgatctTGACACGCTAGCAACTTCTGCAGCtgactgtactaaatacaggc	New	gp4	...(((..(((((((((((....(((((..(((((..((((.((((((...((.....)).)))))).)))))))))..)))))....)))))))))))..)))...	101	45.8	-42.3	12	Middle
388	PC-5p-94853_15	TTAGCTGTACATCGGTGGACCT	22	comp45495_c1	+	1349	1442	tacgtacacactgcatcactgTTAGCTGTACATTGGTGGACCTtaagacataaggtcaaccggtgtacagctaagagtgtgtagtgtttacagt	New	gp4	...(((.((((((((.((((.(((((((((((..(((.(((((((.....))))))).)))..))))))))))).)))))))))))).)))...	88	43.6	-55.5	97	Middle
389	PC-5p-310247_7	CAAAATATGTATACATGAACCT	22	comp41113_c2	-	976	1114	acttgtacagttaaagatatggatgcaaccaaagtccCAAAATATGTATACATGACCCTtactgtctcaatgttaaaggtgcatgtatacatattctagaactttggttgtgtccatatctttgagcttgactgtatat	New	gp4	...((((((((((((((((((((..((((((((((.....((((((((((((((..((((((.........))..))))..)))))))))))))).....))))))))))..))))))))))......)))))))))).	135	34.5	-62.8	7	Low
390	PC-3p-551037_4	TTCATTGACTTTGGCATGGACCT	23	JH382472.1	+	39045	39120	tatgttcgtgttggagcaagaagaataccaacgcgaaggcatcgaatggactTTCATTGACTTTGGCATGGATCTt	New	gp4	...((((((((..((((((((((....(((...(((.....)))..)))..)))).))).)))..))))))))...	70	43.4	-22	6	Low
391	PC-5p-950430_2	TAGCGACGCACGTAAAACATG	21	comp44468_c1	+	3	137	tatgctagtgtttgataattttgtcgtgtgcgtgtgTAGCGACGCACGTAAAAAATGcattagtgttaacattatttatgtgtgttacctcaccccgccgaaaacggcagaatttttccgatagaaattagtgcg	New	gp4	...((((((..(((..(((((((((((..(((.(((.((.((((((((((((.((((............)))).))))))))))))..)))))..))).....)))))))))))....))).....))))))...	129	40	-36.8	3	Low
392	PC-3p-528456_4	TACATATTTGGCCACTTTGACT	22	comp40460_c0	+	2494	2591	aaccaaagtagccaaatatattggtagagatctttatttgtatgagctgaatgcaaatgcagaaaggatcagttatTACATATTTGGCCACTATGACT	New	gp4	...((.(((.(((((((((..(..(((.(((((((.(((((((..((.....))..))))))))))))))..)))..).))))))))).))).))...	92	33.7	-30.2	4	Low
393	PC-5p-742723_3	AATATTACTGATTTTAAAGAACAAT	25	comp46156_c0	+	1862	1985	cggatgatacacatacttacgaaaagaatAATATTACTGATTTTAAAGAACAATttaaactcaaaaaatgtgctgtgaaagtagtgaaatgcgataatcttattaagaagtatgaaatcatgaa	New	gp4	...(((((...(((((((..((.((((...((.(((((..(((((.((.(((.(((........))).))).)).)))))..))))).)).......)))).))...)))))))..)))))...	118	26.6	-18.6	4	Low
394	PC-5p-93171_18	ATTAGAATCAGTACGCTTTGTC	22	JH383394.1	-	7637	7733	agttagcagacatccgacATTAGAATCAGTACGCTTTGTCgtcagcttgcagtgagttcacaaaacgagctgattcttgagttggtgtgtgctggtg	New	gp4	.(..((((.(((.(((((...((((((((..((.(((((....(((((.....))))).))))).))..))))))))...)))))))).))))..).	95	46.4	-36.4	24	Middle
395	PC-5p-1071846_2	GAGTATCGAGTTTACTATCT	20	comp45345_c0	+	1	86	cGAGTATCGAGTTTACTATCTgttcatctcgttcgcaataaaacagtccaagcgagatgcacagttagtaatctagacactcgtta	New	gp4	(((((.((.((.((((((.((((.(((((((((.((.........))...))))))))).)))).)))))).)).)).)))))...	83	40.7	-31.6	5	Low
396	PC-5p-262037_7	GAACATAGACAATAGACTGATTT	23	comp40027_c0	+	1892	2012	gctgaactgaaggtcccagattgacggcagctGAACATAGACAATAGACTGATTTattgcgtaccctcggcggttttgttgtttctgcactgtcttcttttggtggcgttgcacgtttttt	New	gp4	...((((((((.((((((((..((.(((((.((..((.(((((((((((((...................))).)))))))))).))))))))).)).))))).))).)).)).))))...	115	46.3	-29.1	7	Low
397	PC-3p-978997_2	ATGTATATTTATGAATTTGAC	21	comp38507_c0	+	415	496	ttgtacagtcaaggacatatttatgtatacattatgttaacatgtgtcaaaggtATGTATATTTATGAATTTGACtgtagca	New	gp4	...((((((((((..((((..(((..((((..((((....))))........))))..)))..))))..))))))))))...	76	28	-22.6	2	Low
398	PC-5p-1548546_1	ACATGTACGATTCCTGGCATT	21	comp6718_c0	+	49	135	agACATGTACGATTCCTGGCATTtaaattgaacactaactaatattgagttagtgttcaatttaaatgccgggaatcgtacgtggaa	New	gp4	...(((((((((((((((((((((((((((((((((((((.......)))))))))))))))))))))))))))))))))))))...	81	35.6	-60.2	2	Low
399	PC-5p-588030_5	GTGTTGTGGTGTCTTCGTATTTGT	24	comp249106_c0	+	43	113	ttagaacGTGTTGTGGTGTCTTCGTATTTGTgttttggaacaagttgtaggcgttgttcagtgtgttcttc	New	gp4	..((((((..((((..(((((.((.((((((........)))))))).)))))..)..)))..))))))..	67	40.8	-20	5	Low
400	PC-3p-634535_3	GTGGGGCAAATTGCGAAAGCTGT	23	JH380131.1	-	36570	36678	gtcgacgtggagtctgttagcctgtagctggctttcgcaatttgccgcacccgtgcttattggGTGGGGCAAATTGCGAAAGCTGAttatttggctaattttcgtctga	New	gp4	...((((........(((((((.((((..(((((((((((((((((.((((((.......)))))).)))))))))))))))))..))))..)))))))...))))...	103	49.5	-58.2	8	Low
401	PC-3p-160035_12	CATGAATATGGTTTTTCCCC	20	comp40107_c0	-	851	927	actaggacagcgcagtcggagaaccttttattacatatgttgCATGAGTATGGTTTTTCCCCtgtgtgaatccttat	New	gp4	...((((..((((((..((((((((...((((.(((.......))))))).))))))))..))))))...))))...	71	41.6	-22.7	12	Middle
402	PC-5p-501927_4	GTATTACTTGTCATTGTAAT	20	comp41064_c0	+	1097	1197	aaatattaataaatattacgaagtctgagatagGTATTACTTGTCATTGTAATgaaaataattgcactgacatttgattacgactttgtcatttagtaaca	New	gp4	.....(((.(((((...((((((((........((((((..(((((.((((((.......)))))).)))))..))).))))))))))).))))).)))..	94	25.7	-20.4	4	Low
403	PC-5p-399520_7	TGGACAAACATTGCTTTACGGGC	23	comp424_c1	-	107	190	tgtcggatattctTGGACAAACATTGCTTTACGGGCgcttccgctaatcccgcttttcccgtacgcagtgttggcgttcagagc	New	gp4	.........(((.(((((.((((((((..((((((.......((.......))....)))))).))))))))...)))))))).	74	52.4	-22.1	13	Middle
404	PC-5p-1008113_2	GGAGCTTTGATGATGGTGC	19	comp39364_c0	+	480	567	actgctgcttgtgctggtgaagtttGGAGCTTTGATGATGTTGCgtttgcggagtgtgtcatctccatcttctagtccaaaaagttca	New	gp4	...(((..(((..(((..((((..(((((...((((.(..((.((....)).))..))))).))))).)))))))..)))..)))...	82	45.5	-23.4	4	Low
405	PC-3p-1389373_2	GTTTTAATTACGTTTTGATC	20	JH387883.1	-	49090	49161	tgttctgcttgtaagattaaggctatttagatttttgtatGTTTAAATTACGTTTTGATCttaaggagatat	New	gp4	...(((.((..(((((((((..(.((((((((........))))))))...)..))))))))))).)))...	66	26.4	-16.9	2	Low
406	PC-5p-654402_3	CAAGATGTCGGCATAGCTGATTT	23	comp43971_c1	+	1	61	aaggCAAGATGTCGGCATAGCTGATTGacgttgatatacggctgtgtcacatcgagccagc	New	gp4	..(((..(((((.((((((((((...............)))))))))))))))..)))...	56	50.8	-25.9	11	Middle
407	PC-5p-280854_6	AGCTGTACGTTGGTGGACCT	20	comp30124_c0	+	331	419	ttaacagcaacacacttAGCTGTACGTTGATGGACCTtattataaagggcataaggtccacaatgtacaacaaagagtgttgctgtgtg	New	gp4	...((((((((((.(((...(((((((((.((((((((((..........)))))))))))))))))))...))).))))))))))...	83	40.4	-43.4	9	Low
408	PC-3p-803068_3	NCGTTTTGACGATCGCAAAATG	22	JH383424.1	+	34786	34876	cttgttggcgaagttggtttgtgaccgtcactaacgggcagtacatgattttgcTCGTTTTGACGATCGCAAAATGaactcgtttgactat	New	gp4	...((..(((.((((..(((((((.(((((..(((((((((.........))))))))).))))).)))))))...)))))).)..))...	85	44	-33.9	20	Middle
409	PC-3p-929149_2	TTGTATATGTGTCACTTTTGATC	23	comp43847_c0	-	40	123	aaatcgcttctttaaaacaaaagtgacactatacaaataatttaataTTGTATATGTGTCACTTTTGATCtaaaggtgcgaaca	New	gp4	...((((..(((((...(((((((((((((((((((...........))))))).))))))))))))...)))))..))))...	78	27.4	-31.9	2	Low
410	PC-3p-723153_3	CGAGATAGTAAATTTTTATT	20	JH383586.1	+	18495	18574	ttttaaaaatttattatctcctcaaaatactttgtcttgtttgaatctgagtcaataggCTAGATAGTAAATTTTTATTt	New	gp4	...(((((((((((((((((((......((((..((......))....))))....)))..))))))))))))))))...	74	22.5	-17.5	3	Low
411	PC-3p-671658_3	TCTGTATCGATATATTTGGC	20	comp43277_c0	+	197	336	atgcagtcagcgtcatagttagttacagtcagtctggccaaatatatcgatccacatccgtactgctatataaataaagcTCTGTATCGATATATTTGGCcacacagactgctactaactatatgacattgactgtaggt	New	gp4	.((((((((..((((((((((((..(((((.((.(((((((((((((((((.((..........(((.((....)).)))..)).))))))))))))))))).)).)))))..))))))))..))))..))))))))...	136	39.3	-61.3	3	Low
412	PC-3p-506154_4	AATTTTTAACGGTTTTTGGC	20	JH382138.1	-	1916	2033	tatgtgcaaatatttttttttcaagttaaaaattttaacagttcattattataaggtattccatgaataattttAATTTTAAACGGTTTTTGGCttcgagaataaatatttacatggg	New	gp4	((((((..(((((((..((((((((..(((((((((((.((((.((((((....((....))...))))))...)))))))))..))))))..))).))))).)))))))))))))..	116	22	-19.8	4	Low
413	PC-3p-1008951_2	TCGGCACCTCGGGCTCCGGGAA	22	comp45788_c0	+	62	156	cgacccggcccggcgtgccggtgctgcgcggactgtcgctccggctgccggccggcaagcggctggcgctcgTCGGCACCTCGGGCTCCGGGAAg	New	gp4	...(((((((((..((((((..(..((((.....(((((((((((.....)))))..))))))..)))).)..))))))..)))))..))))...	89	80	-57.6	2	Low
414	PC-3p-633995_3	TTATAAATTGTATGGAAATGACA	23	comp44172_c0	-	1488	1630	ttataatccttttcaaataacttgagctcagtgacgcctgtcatttcaatacaatttataatctatttcacattttgaggTTATAAATTGTATGGACATGACAgttgtcacagtactcaagctatttgaaaaggattatgtta	New	gp4	.((((((((((((((((((.((((((....(((((..(((((((.((.((((((((((((((((.............)))))))))))))))).)).)))))))..)))))....)))))).))))))))))))))))))...	139	30.1	-65.5	3	Low
415	PC-5p-113242_14	TTTAAGTACGTTTTGACCGGCT	22	JH383424.1	+	40092	40198	atgcggaggctgggtttgacaccgtTTTAAGTACGTTTCGACCGGCTattgtcctttatagtccttcgaagcttacttgactcgatggtcaagatatttcttcgaga	New	gp4	...((((((.....((((((..((..(((((((.(((((((..((((((........))))))..))))))).)))))))..))...)))))).....))))))...	101	44.9	-36.6	18	Middle
416	PC-5p-931583_2	GGATGACTGTCTTGCTGAAG	20	comp40851_c0	-	901	960	agaGGATGACTGTCTTGCTGAAGtggctgagaatggcgacgacggcgaacgtcatcccgg	New	gp4	...(((((((.((.((((((..((.(((......))).))..)))))))))))))))...	54	58.3	-26.2	2	Low
417	PC-3p-678618_3	ACGCCAATTCGTTATGTTTT	20	comp239949_c0	-	35	100	ttaaaaatatagcgatgagtttggtataaataggcattgatacaaaACGCCAATTCGTTATGTTTT	New	gp4	...((((((((((((((.((((.((((.(((....))).)))).))))..))..))))))))))))	63	28.8	-15.4	3	Low
418	PC-5p-963582_2	GTTCGTGGTCATCGGGTGAT	20	comp31265_c0	-	74	168	aattccaaagtttcgagctgtttagcagcGTTCGTGGTCATTGGGTGATcggggattaccacgaacgctgctaaagagttcgaaacgttgggttg	New	gp4	...(((((.((((((((((.((((((((((((((((((.(((.((...))...))).)))))))))))))))))).)))))))))).)))))...	89	48.4	-54.9	3	Low
419	PC-3p-895834_2	TTTGTTCGCCCCGGCTCGTGTCGTT	25	JH381766.1	+	50421	50493	acgaggacgacccgagcggatgagcaaactgtgatctagctagTTTGTTCGCCCCGGCTCGTGTCGTTttgga	New	gp4	.(((.((((((.(((((((.((((((((((((......)).))))))))))..))).)))).)))))))))..	70	56.2	-32.1	4	Low
420	PC-5p-843106_2	TTTAATGTTGCTATTTAACT	20	comp8257_c0	+	1	104	gttttTTTAATGTTGCTTTTTAACTaggtacctacatattatattttaaattgcatagtaaaaggcttataagattagttaaagtgcagaattaataaagcccc	New	gp4	(((((.(((((..(((..(((((((((((((((...((((((............))))))..)))..)))....)))))))))..)))..))))).)))))...	101	26	-16.2	2	Low
421	PC-5p-284053_6	ATTCGTAAATTTTGGACGATTT	22	comp29250_c0	-	79	162	atATTCGTAAATTTTGGACAATTTtctctgtcactctcaagacgccttggagtagaagagaagatgctcgaaatatacgaactt	New	gp4	...((((((.((((((..(.(((((((((.((((((.((((....)))))))).))))))))))))..)))))).))))))...	78	36.9	-30.9	8	Low
422	PC-3p-1153688_2	TCGGTGGGATCTTCGTCCGTATT	23	JH381144.1	-	25738	25830	aaagtatcaagtgctacgcccggacgaaattcccagctcggccgacattcgcgggTCGGTGGGATCTTCGTCCGTGTTtatcgcttatacgaa	New	gp4	...((((.(((((.((..(.((((((((..(((((.(.(((((..........)))))))))))..)))))))).)..)).)))))))))...	87	53.8	-39	2	Low
423	PC-5p-649054_3	CTTTGGTAATCTAGCTTTATGAGT	24	JH384006.1	+	209520	209649	atccggggcttctcgagggtagatcgagcaccgacgtagtgCTTTGGTAATCTAGCTTTATGAGCttcgcaacacgtcatggagctaaatcgccaaagaacagcgtcgggccgcgtcgccgccgccgccg	New	gp4	...((((((........(((.(((((.((.((((((..((.((((((..((.(((((..((((....((.....))))))..))))).))..)))))).))..)))))))))).))))))))).)))...	124	59.2	-51.4	3	Low
424	PC-3p-4029_320	CATCACAGTCGGAGTTCTAGCTT	23	JH384580.1	-	16732	16816	gaccgcgtcatgtagctagcactcgcgctgtgacatgtgtgtcagtgtcaCATCACAGTCAGAGTTCTAGCTTcacggcgcgtgc	New	gp4	...((((((.((.((((((.((((..(((((((..((((.........)))))))))))..)))).)))))).)).))))))...	79	56.5	-38.8	323	Middle
425	PC-5p-864022_2	ACAGTCTACCCGGACAGGCCT	21	JH387204.1	+	71860	71946	gatcgttacgatctggACAGTCTACCCGGACAGGCCGacttacctgggtcgccctgtccggataggcagtccggattgttgacgtaa	New	gp4	...(((((((((((((((.(((((.(((((((((.(((((......))))).))))))))).))))).))))))))))).))))...	81	57.5	-53.8	5	Low
426	PC-5p-1914999_1	GGCTGTACATTGGTGGACCTTA	22	comp150083_c0	+	1	103	gtacgtacacactgcatcactgttGGCTGTACATTGCTGGACCTTAttacataaggtataagatccaccgatgtacgttttaggttgctgtgtgtacgtagcc	New	gp4	.(((((((((((.(((...(((...((.((((((((.((((.(((((.((.....))))))).)))).))))))))))..)))..))).)))))))))))...	99	44.7	-43.7	2	Low
427	PC-5p-931686_3	TAGTGTCTCTCGGTTTCGGTATTG	24	comp29978_c0	+	944	1055	ccaagcgcgcgctggcccgcatgctggtcatcaTAGTGTCTCTCGGTTTCGGTATTGtcaagccgcggctgggcccggcgctgcagcgcgtggtgggcacgggcgcgctgtg	New	gp4	...(((((((.(((((((((.(((((.......(((((((.((((((..((((........))))..))))))...))))))))))))....)))))).))))))))))...	106	69.6	-54.9	3	Low
428	PC-5p-987556_2	CACAGCTGGTCATTCGTGAACCT	23	comp45870_c0	-	3061	3122	CACAGCTGGTCATTCGTGAACCTtatcgctatggacataaggttcactaatgttcagttcag	New	gp4	...(((((..((((.((((((((((((......))..)))))))))).))))..)))))...	56	43.5	-23.1	2	Low
429	PC-3p-1433_822	GTGAATCGTATGTAAAAGT	19	JH383424.1	-	16185	16303	caatcaatgacaacaatggaagtgacatacgagcgattttgtgattaagatttttaaaatattttgtaaattataGTGAATTGTATGTAAAAGTtatttaaagtgtgtgttaaggaaat	New	gp4	...((..((((((((....(((((((.((((..((((((((((((((((((.........))))))...))))))..))))))..))))...)))))))....))).)))))..))...	113	25.2	-20.2	863	Middle
430	PC-5p-1875520_1	CGGACGAGCGGCGCCCGC	18	comp33128_c0	+	2193	2369	aaaaagcacagcgtgatatgtaatgtatagttgtagtgtaagcgagcgggtaggcgcagagttgtaaggcgcgacggcgCGGACGAGCGGCGCCCGCcggccggcgttggccgcgtcggcgtgcgcgccgctcgcccgcggcggcgcgccggtcccaccgctgccgccgcccgcgag	New	gp4	.....((((..((..((((.....))))...))..))))......((((((.(((((((...((...((((((.((.(((((.((((((((((.(((((((((((....)))).)))))))...)))))))))).))))).)).)))))).....))...)))).)))))))))...	129	71.8	-103.7	2	Low
431	PC-5p-1044745_2	ATTTAGCGGCTGTTTCCATAGTTT	24	comp29068_c0	+	190	302	ctcagtttcctatgatatctttgccgtcATTTAGCGGCTGTTTCCATAGTTTttacattaacaaagtatggagcagcctctatatgacggcatcgctatactaggaaactatg	New	gp4	...(((((((((..(((....(((((((((.(((.(((((((.(((((.(((..........))).)))))))))))).))).)))))))))....)))..)))))))))...	107	39.8	-49.6	2	Low
432	PC-3p-605588_6	GGTAATTTTGAACACTTCACCC	22	comp19485_c0	+	105	227	cagcagaagttgttaaacgcgccaggagtgcaaaatgatcttgacaagcaattattctcttcactataaagtcgcgttaaGGTAATTTTGAACACTTCGCCCgattagtaatttctgctgctg	New	gp4	(((((((((((..(((.((.((..((((((((((((.((((((((..((.(((................))).)))))))))).))))))..)))))))).)).)))..)))))))))))...	120	40.7	-38.2	6	Low
433	PC-3p-1917883_1	ATTAAAATGACACATGACAGA	21	comp32373_c0	-	21	116	catgttgcactttccatggcatgtgctcaatttatatttgtataattacataagatattaATTAAAATGACACATGACAGAagattgtacaattaa	New	gp4	...((((.((..((..((.((((((.(((.((((((((((((....))))...)))).....)))).))))))))).))...))..)).))))...	90	27.1	-17.1	1	Low
434	PC-5p-1549584_1	TCGTAAAGTTCGATTTTAAGTCGTGC	26	comp44156_c0	-	104	234	cacggtaatcttgaaaaacttatttttcatcgcttatgcTCGTAAAGTTCGATTTTAAGTCGTGCgtagacgacataaaatcgatgtttatgctctagtgcatgaagtaacattttttcaacatttcttct	New	gp4	...((.(((.((((((((......((((((((((...((..(((((..(((((((((.(((((......))))).)))))))))..)))))))...)))).))))))......)))))))).))).))...	125	33.6	-35.7	1	Low
435	PC-5p-834951_3	CGGAAGTTTGCTTAGTGATTT	21	comp45473_c0	+	3303	3368	gcatttcCGTAAGTTTGCTTAGTGATTTgtcgatttaaaaaggtactgagcagcttgcggggaatc	New	gp4	...(..(((((((.((((((((((.(((..........)))..)))))))))))))))))..)...	60	42.4	-25.3	3	Low
436	PC-5p-1048130_2	GCGCGATGTATGACTTAACT	20	comp38073_c0	+	457	565	gatgtattgGCGCGATGTATGACTTAACTgtcattaaatattaggtataacaggctgttactatacgaacttactgaatacaagttgtgtcatgcatccgaccaataca	New	gp4	..((((((((((.((((((((((..((((.........((((..(((....((..(((......)))..)))))..))))..))))..)))))))))))).))))))))	107	36.7	-32.2	3	Low
437	PC-5p-818233_3	ATATGTTTACACTTTTGCACCT	22	comp44236_c0	-	784	848	aaaATATGTTTACACATTTGCACCTtattacaatgcagtaaggtaaaaaagtgtaaacatatatt	New	gp4	...((((((((((((.(((..((((((((.......))))))))..))).))))))))))))...	59	24.6	-23.1	3	Low
438	PC-5p-390898_5	TTAGCTGTACATTAGTGGACCT	22	comp44927_c2	-	286	385	aaggtacacacagcaacacTTAGCTGTACATTCGTGGACCTtattacataaggcataaggtccaccgatgtgcagctaagagtattgctgtgtgtatagg	New	gp4	...((((((((((((((.(((((((((((((..(((((((((((..........)))))))))))..))))))))))))).))..))))))))))))...	94	44	-58.8	13	Middle
439	PC-3p-345256_7	GTAGACCACAAGCATGATGCCTTGGT	26	comp41131_c0	-	2328	2383	aatatgactaaggcttatactgtgGTAGACCACAAGCATGATGCCTTGGTcattgg	New	gp4	...(((((((((((((((.((((((....)))).)).)))).)))))))))))...	50	42.9	-25.5	7	Low
440	PC-3p-1082002_2	CGGGGTGGTACCTTTTCTCTGC	22	comp44341_c1	-	476	569	acatgtacggtcaggtgcagagaaaaggtaccaccatcccgtacaaacttgtatcgCGGGGTGGTACCTTTTGTCTGCagctgactgtacaaag	New	gp4	...(((((((((((.((((((.(((((((((((((..((((((((....)))).)).))))))))))))))).)))))).)))))))))))...	88	50	-59.7	3	Low
441	PC-3p-948941_2	GAATCGAACGCACACTCAGCT	21	comp29615_c0	+	1	55	ctgagtgtccgttcgattcgccgaatcgaaggcGAATCGAACGCACACTCAGCTt	New	gp4	((((((((.(((((((((((((........))))))))))))).))))))))...	52	54.5	-37.3	2	Low
442	PC-5p-894670_2	CACGTTTTATAAGTCGAATA	20	comp43680_c0	+	1270	1376	agtaacaCACGTTTTATAAGTCGAATAtatatattgctcgacaggtttcactaagtaacgagaccaacgaaaacatgaacaatattcgacttataaaaagtgagttg	New	gp4	..((((.(((.(((((((((((((((((......((.(((...((((((..........))))))..)))...))......))))))))))))))))).))).))))	105	32.7	-32.4	2	Low
443	PC-3p-1274486_2	GTAGTTTTTGTTAGTTTTGT	20	comp159970_c0	-	11	111	ttaccaaattagcgtgacttgtagaaaagactgtcatttctgtgaggataattaagcttgtatttatgatGTAGTTTTTGTTAGTTTTGTttattaggatt	New	gp4	...((.(((.((((..(((..((((((..((.(((((...((..((..........))..))...)))))))..))))))..)))..)))).))).))...	95	28.7	-19.1	1	Low
444	PC-3p-670123_3	AAAGCTAACAGTGTTGCTGT	20	comp43576_c0	-	3457	3567	actgtactaacagcaacattcttaggtgtacattggtggacggtccaccttattatataaggcataaggttcaccggtgtACAGCTAACAGTGTTGCTGTgtgtacagatc	New	gp4	.((((((..(((((((((((.((((.((((((..(((((((......((((((...))))))......)))))))..)))))).)))).)))))))))))..))))))...	107	43.2	-55.7	5	Low
445	PC-5p-606625_4	TAAATATCTGAACATGCACTTTATC	25	comp43690_c0	-	332	429	atcagatatatcggagctatggagatggtcaTAAATATCTGAGCATGCACTTTATCcttaacaatagaagcgttgttcagatatatgtgacctctgat	New	gp4	((((((...(((...........)))(((((((.((((((((((((((..(((((........))))).))).))))))))))).)))))))))))))	66	36.7	-30.6	5	Low
446	PC-3p-952524_2	AATACTCGGGTCTATAATAC	20	JH391111.1	+	78383	78484	acagctttttaagcattgttgactttagtatttttagaattcgtagccacgagcagtcaaagattcaaatACTACTCGGGTCTATAATACttttaaagttta	New	gp4	..((((((..(((.(((((.((((..((((..(((.((((((((....))))..........)))))))...))))..)))).))))).)))..))))))..	98	31.4	-20.1	1	Low
447	PC-3p-457779_7	TTCACTACTGAACAGAGGCCT	21	comp29047_c0	+	1	90	gaggcctatgtccagcagtggacgatttacggctgaagtgagtgtaaagtgttcagccacggacgTTCACTACTGAACAGAGGCCTcccc	New	gp4	(((((((.(((.(((.((((((((.((...(((((((..............)))))))...)))))))))).))).))).)))))))...	87	54.4	-40.3	11	Middle
448	PC-5p-1004873_2	CTAGGTCGATTTGTGTAAGAAT	22	comp34784_c0	+	5	109	ggaCTAGGTCGATTTGTGTTAGAATgtccgaaatatttatgaaatatttataaagatgatacaagtcatatttgagcgaggccttccagcagtggacgacttggg	New	gp4	...((((((((.((..((((.(((.(((((...((..(((((.....((((....))))......)))))..))..)).))).))).))).)..)))))))))).	101	39	-25.4	2	Low
449	PC-5p-1082370_2	CTAGTGAAAAACGGTATATGTT	22	comp36598_c0	-	213	297	atttctgtggccCTAGTGAAAAACGGTACATGTTtcatacaagttgttcgacacttgtgccctttttcactggagtcacagattt	New	gp4	...((((((((.(((((((((((.((((((.((.((..((.....))..)).)).)))))).))))))))))).))))))))...	79	41.2	-39.1	2	Low
450	PC-5p-1276_891	CCATCAAAGTCGGTTTGTTATA	22	JH383326.1	+	126952	127043	gactaaatgcggtcttgTCATCAAAGTCGGTTTGTTATAgatcattatgtagctatcacagccagctttgatgagcatgacttcatttgtat	New	gp4	...((((((..(((.(((((((((((..((((.((.((((..(.....)...)))).))))))..))))))))).)).)))..))))))...	86	38	-30.9	1050	Middle
451	PC-5p-1057330_2	ATGTACTAGTATTTTGTTGA	20	JH386004.1	-	32372	32430	taaatgtacatATCTACTAGTATTTTGTTGAagcgaaatatgtagcatatttacatggg	New	gp4	...(((((.((((((((..(((((((((....))))))))))))).)))).)))))...	53	28.8	-15.8	1	Low
452	PC-5p-763739_3	CAATCCGATCGTGAAAACCT	20	comp44473_c0	-	251	329	gaatcggctCAATCCGATCGTGAAAACCTctttgtctactgtggtcatacaggtttttacgaccggcttgagccgaatc	New	gp4	((.(((((((((.(((.((((((((((((...((.((.....)).))...)))))))))))).))).))))))))).))	79	48.1	-39.9	3	Low
453	PC-3p-959223_2	AGTGATAGATAAGGACAAAACAT	23	comp43426_c0	+	858	1018	tatttttcccgtttattcataaacttctcctactttggttaattcatattttgtctgtattatatacacacaattgtcaaAGTGATAGATAAGGACATAACATggattaagccaagttggtttgataattatgaataagcctatggtccagaaaggtaaga	New	gp4	((..((((((((((((((((((...((.((.((((.(((((((((((.((.((((..((((.(((.(((............))))))))))..)))).)).))))))).)))))))).))...))...))))))))))))....))....))))..))...	158	30.4	-37.8	1	Low
454	PC-5p-976497_2	ATAAGCGGAAGTCTCTTTCT	20	comp45812_c1	+	1409	1531	tgcgacccatttctcggaagcttgtaacttgtaatATAAGCGGAAGTCTCTTTCTaacaataaaggacagaaagtgacttccgctcgtataaaaagttacaagcctatgagaaattggtccct	New	gp4	...((((.((((((((...(((((((((((...(((..((((((((((.((((((.............)))))).))))))))))..)))...)))))))))))...)))))))).))))...	117	39.8	-59.2	2	Low
455	PC-3p-616916_5	ACAGATGCCGGTTTGATAAT	20	comp42929_c1	-	1	102	agataatcaaaccggcatcttgtcatgatttggaacaattttaaaaaattttgaacccaaaaaaaaaatcaaaatcattaACAGATGCCGGTTTGATAATct	New	gp4	((((.(((((((((((((((.((.(((((((.((....((((......(((((....)))))))))..)).)))))))..))))))))))))))))).))))	102	28.4	-33	5	Low
456	PC-3p-1236470_2	TTTCTCTGCAGCTGACTGTA	20	comp40272_c1	+	319	420	aaagttatgtacggtcagctgcaaagaaaaggtaccaccatgacctacagacttgtatggcagggtggtaccgTTTCTCTGCAGCTGACTGTAcataattgc	New	gp4	..(((((((((((((((((((((.(((((.(((((((((.((.(((((......))).)))).))))))))).))))).)))))))))))))))))))))..	98	46.1	-64.6	2	Low
457	PC-5p-1247514_2	ACAAAACTGTGCAGTCTGCA	20	JH386527.1	+	225347	225414	cgcgatACTAAACTGTGCAGTCTGCAtgcggatacctagcgtatagctgtatagtacttggtatcaaa	New	gp4	...(((((((((((((((((.((..((((.........))))..)))))))))))..))))))))...	62	44.1	-25.8	2	Low
458	PC-5p-719790_3	TATATTTACACTTTTGCACCTT	22	comp45488_c1	-	1363	1477	tcaaactgattgtacagtcgacgaagaTATATTTACAGTTTTGCACCTTattacaagggattaaggtgaaaaactgtaaacatatatttgacgtcgaattatcaaataggttacg	New	gp4	...((((..(((.....((((((.((((((((((((((((((.(((((((...........))))))).))))))))))..))))))))..)))))).....)))...))))...	109	32.2	-37.5	3	Low
459	PC-5p-631030_3	TACACTTTTTCACCTTACTGC	21	comp44236_c0	+	747	811	aatatatgttTACACTTTTTTACCTTACTGCattgtaataaggtgcaaatgtgtaaacatatttt	New	gp4	...((((((((((((.(((..((((((.(((...))).))))))..))).))))))))))))...	59	24.6	-21.8	3	Low
460	PC-3p-543279_4	TTATAAAAGTAGAATAATTCAT	22	JH381287.1	-	52237	52323	gctaaataaggaatattttattctgtatgcaaaatatgacatttcatatgcaagaagcTTATAAAAGTAGAATATTTCATattttta	New	gp4	...(((((.(((((((((((((.((((.((...((((((....)))))).......)).))))..))))))))))))).)))))...	81	21.8	-17.1	4	Low
461	PC-3p-743677_3	ATAATATGTATAATAGGGACT	21	comp43593_c0	+	4451	4564	ggccgttgaaaaaagtgcagattcaactatagtaccaattaaaggaaATAATATGTATAATAGGGACTgtatgtctccaacgggccactactccagcgattcggtcgagatgac	New	gp4	((((((((......((((((.(((..((((..(((..((((.......))))..)))..))))))))))))).....)))))).)).((...((........))...)).....	86	42.1	-23.5	4	Low
462	PC-5p-863835_2	TCTCGAACGCGTAAGTGATA	20	comp43024_c0	+	1411	1549	gacctgaggctctagtgtaaatttcttttgacgtaaaaaaacgTCTCGAACGCGTAAGTGATAacgttatttgtatgggaaacgccaacgcgttcgtgacgttttgtcacgttaaaaactaacactaagagctcagaac	New	gp4	...((((.((((((((((.......(((((((((...((((((((.(((((((((..(((....(((.......))).....)))..))))))))).))))))))...)))))))))....)))))).))))))))...	133	41	-54.9	2	Low
463	PC-5p-982490_2	TTCGTGTCGGGCGTTGACGACT	22	comp42685_c0	+	1675	1731	TTCGTGTCGGGCGTTGACGACGtggagccggccacgctcgccgaagcccggaacctc	New	gp4	...((..(((((.(((.((((((((......))))).))).))).)))))..))...	51	70.2	-25.9	2	Low
464	PC-5p-272779_7	AAAAGGGACCTTATTGTCGATGGCGC	26	comp34427_c1	-	417	523	gAAAAGGGACCTTATTGTCGATCGCGCttatgctaggcttatgctgttgttaataatggcccagtacaaatctagttcatcaagcgccatcgaccataaagtccctt	New	gp4	...(((((((.((((.((((((.((((((..(((((..((.(((((..((........)).))))).))..))))).....)))))).)))))).)))).)))))))	104	43.9	-43.3	15	Middle
465	PC-5p-150358_10	TACCGGTATCATTTGTATGTTC	22	comp33550_c0	+	1310	1399	aacattaggtcgcacagTACCGGTATCATTTGTATGTTCtattccggtaatgtccgtacaaaaaataccggaattgcgagccctaattaa	New	gp4	...(((((((((((..((.(((((((..((((((((...((((.....))))..))))))))..))))))).)))))))..))))))...	84	40	-28.2	11	Middle
466	PC-5p-237240_7	GAGGTGGTCATAAATATCGGAACATC	26	comp39916_c2	+	320	439	atcagatatttcggggctgtgGAGGTGGTCATAAATATCGGAACATGcactttacggccttgacaatagaggcgttgttcggatatttgtgaccacatccacagttccgatatatctgct	New	gp4	..(((((((.((((..(((((((.(((((((((((((((.((((((((.(((((............)))))))).))))).))))))))))))))).)))))))..)))).)))))))..	116	45	-68.8	16	Middle
467	PC-5p-35148_41	TTGTAGAATTGGCGAGAAATTAGAGC	26	comp44839_c4	+	1354	1433	cacatTCGTAGAATTGGCGAGAAATTAGAGCgcctcccttcgggaactcgtgcgttctggtctctcgccaaagctatcca	New	gp4	.......((((..(((((((((.(..(((((((...((....)).......)))))))..).)))))))))..))))...	70	52.5	-34.1	159	Middle
468	PC-3p-1127572_2	TATATATTATATTGTATACT	20	JH392316.1	-	117073	117177	gaaacgaacttaaattatttaatacaatataaatatatatacatgtgtgtagatatatgtttgcataaTATATATTATATTGTATAATagatatacgtttgtata	New	gp4	...((((((......(((((((((((((((((.(((((((.....(((((((((....)))))))))))))))))))))))))))..))))))...))))))...	99	17.1	-25.4	2	Low
469	PC-5p-639954_3	CAAAGTTATAGGTTGTTAGAGC	22	comp45826_c0	+	4320	4376	gtcCAAAGTTATAGGTTGTTAGAGCaacgaagtgccctaaccgtcaatactttgtgc	New	gp4	(..((((((.((.((..(((((.(((......))).)))))..)).))))))))..)	57	43.9	-15	3	Low
470	PC-5p-789597_3	AGTAAAATGGACCTGTTTTATT	22	JH385982.1	-	58447	58508	gcAGTAAAATGGACATGTTTTATTagtgatagacattcagagatgaagcagtcctttacaaa	New	gp4	...(((((..((((.(((((((((..(((.......)))..))))))))))))))))))...	56	33.9	-18.3	3	Low
471	PC-5p-956608_2	TCACATGTAGACATTTGAGACT	22	comp34973_c0	+	451	548	tgacgttactcaTCCCATGTAGACATTTGAGACTtaacagggatggatcagacagcctcccatcactctcaaatgtctacatatgatgcgtaccgaga	New	gp4	...((.(((.((((..((((((((((((((((.......((((.((.........)))))).....))))))))))))))))..)))).))).))...	92	44.9	-37.9	2	Low
472	PC-5p-1933433_1	AAAGAGTGAATAGACTGTTACT	22	JH389549.1	+	393137	393222	ctttatttttgtttctaaggAAAGAGTGAATAGGCTGTTACTagaatagtgtgtttaccatcttctttacttatcataaaatatat	New	gp4	...((((((((....(((((((.(((((((((..(((((.....)))))..)))))))..))))))))).....)).))))))...	80	26.7	-16.2	2	Low
473	PC-3p-871904_3	TTTTAATGACTCAAGTTTGTTA	22	comp26619_c0	-	33	113	ggaggtaagtagggtataacaaacgcgaatctattagaaggtttaagcTTTTAATGGCTCAAGTTTGTTAtacacttacca	New	gp4	...(((((((...(((((((((((..((..((((((((((.......)))))))))).))..)))))))))))))))))).	77	35.8	-30.7	3	Low
474	PC-3p-782681_3	GACGGTCTTCGAACTGCGTGTT	22	comp44429_c0	-	19	129	ttagaactacgtgttcaaccgtcttcggactgcgcgttcgtcggtcttcgaactccgtgttcGACGGTCTACGAACTGCGTGTTcggcagtcttcgaactgcgtgttcgtc	New	gp4	...((((.((((((((......((((((((.((((((((((.(..(.((((((.....)))))).)..).)))))).)))))))))).)).....)))).))))))))...	105	55	-45	4	Low
475	PC-5p-946506_2	TACCCAGATATCGAGTTCATGGCGT	25	comp43022_c0	+	1653	1720	aTACCCAGATATCGAGTTCATGGCGTccacatggccctggcgctacatgacgtctatatgttgggaac	New	gp4	...(((((((((.((..((((((((.(((........))))))..)))))..)).)))).)))))...	62	51.5	-20.6	2	Low
476	PC-3p-396966_6	CAAGTGTTCGAGAAATGGGCC	21	comp34680_c0	-	1	101	cctatttcttaaaaacttgtaatacaagcggaaatcacttttagacacctgttcttagaaagagacttccgctcgtatcaCAAGTGTTCGAGAAATAGGCC	New	gp4	(((((((((..((.((((((.((((.(((((((.((.(((((((((....).)))..))))).)).))))))).)))).)))))).))..)))))))))..	99	38.6	-40.8	9	Low
477	PC-3p-1711762_1	AATCCCTTACTTAACGGCCT	20	comp44474_c1	+	365	466	ttcggcctgaacagggattaaaggactcaatttatccggcctcgtctccgactcggccgtctaccgcaatctcgtccttaAATCCCTTACTTCACGGCCTct	New	gp4	...((((((((.(((((((.((((((...(((((..(((((..(((...)))..)))))..))....)))...)))))).)))))))...)))).))))...	96	52.9	-38.6	2	Low
478	PC-3p-180380_9	ATCCTGTGGAACATCGGATTTGACT	25	JH390467.1	+	60005	60073	gacgtcaagtccggtgtcccacagggttctgtcctaggaccgCTCCTGTGGAACATCGGATTTGACTgg	New	gp4	...((((((((((((((.(((((((((...(((....))).)).))))))).))))))))))))))...	63	58	-40.8	13	Middle
479	PC-3p-957621_2	TAGCGCTGTCTTGTTTACGCTC	22	comp188417_c0	+	74	161	ttatggatgcggcgacggcgtcggaaagagatggcgctctgcgattccaTAGCGCTGTCTTGTTTTCGCTCcgtcgtcgcatccgaaa	New	gp4	...(((((((((((((((.(.((((((((((..(((((.((......)).)))))..)))).))))))).)))))))))))))))...	82	56.8	-52.4	2	Low
480	PC-3p-990110_2	TAAATCGTGTTTATGTTGTT	20	JH384569.1	-	1010	1104	gtatttcaagtgatgcaaaatacgataacggtggtgtaaggtgaggagaagggataatatatcaccTAAATCGTGTTTATATTGTTgtgaaggcc	New	gp4	...(((((((..(((..(((((((((...(((((((((..((...........))..)))))))))...))))))))).)))..)).)))))...	89	37.9	-22.6	2	Low
481	PC-3p-327174_6	CACTCTACTAAAAACTGTAGTAACT	25	comp36501_c0	+	1004	1119	cacatgggttgactttaagaaaatagactaagttcttaatagagatgtgataattgcattcCACTCTACTAAAAACTGTAGTAACTgtactgtgcttttcaaagtcgacccgttta	New	gp4	...(((((((((((((.((((.((((((((((((.(((.(((((.((..((......))..))))))).))).)))).)))).......))))..)))).)))))))))))))...	110	34.5	-33.3	6	Low
482	PC-5p-831231_3	ACGAGATAAAGGTACTGTGATTCGT	25	comp43287_c0	+	76	185	gcatttacgtACGAGATAAAGGTACTGTGATTCGTctattaagtaaacaatgtgtaattattttactaaacaacaacatagtaattttatttaaatattaacgtaaacaa	New	gp4	...(((((((...(((((((..(((((((.((.((...((.((((((.(((.....)))..)))))).))..)))))))))))..)))))))........)))))))...	104	24.5	-15.7	3	Low
483	PC-3p-2148316_1	CGTTGTTCAGGTATTTGTGA	20	comp43871_c2	-	13	125	atcagatatatcggaggtgtggagctcgtcacaaacatctgaacttgaactttatcgccttgacaatcCGTTGTTCAGATATTTGTGAtcacatccacagctccgatatatct	New	gp4	...(((((((((((((.((((((....((((((((.((((((((..((...(((......)))...))....)))))))).))))))))....)))))).)))))))))))))	110	41.6	-51.5	0.5	Low
484	PC-5p-635974_3	CAAATATATCGATACACATCTTT	23	comp41361_c0	-	71	147	ccagtgtggcCAAATATATCGATACACATCTTTatttatacagcagtaacgatgtgtatcgatatttggccataccg	New	gp4	...((((((((((..(((((((((((((((.(((((........))))).)))))))))))))))))))))))))..	72	39	-39.7	3	Low
485	PC-3p-963361_2	CCCGCGCTCTGTGTGAATCGAGCT	24	comp45377_c0	-	18	111	acatttaagctcgatacacacagagcgcggtcgcgtgtcaaagcgggcccgcgtcgtcatgcgCCCGCGCTCTGTGTGAATCGACCTtaaaaaa	New	gp4	...((((((.(((((.((((((((((((((.((((((.....(((....))).....)))))).)))))))))))))).))))).))))))...	88	56.4	-57.4	3	Low
486	PC-5p-910819_3	TGTAGAAAGCATCTGGTCTATT	22	comp204326_c0	-	149	206	ccaTGTAGAAAGCATCTGGTCTATTtccaaaaatgtgaccaattgactgtttacaatt	New	gp4	...((((((.((((..((((((((((....))))).)))))..)).)).))))))...	52	34.5	-15.2	3	Low
487	PC-3p-1092042_2	CGTTGTTCATATATTTGTGACT	22	comp39170_c0	-	2046	2185	tatatagtcacaatcagatatttcggagctgtagacatggtcacaaacatctgaacagacactctctttgacattagagaCGTTGTTCAGATATTTGTGACTacagcttcgatattgatattgagatggcgactgtgcaa	New	gp4	..(((((((...(((.((((((((((((((((......(((((((((.((((((((((....(((((........)))))..)))))))))).)))))))))))))))))))....))))))..)))...)))))))...	135	38.6	-55.9	4.5	Low
488	PC-5p-974618_2	AGCGGTAGAGTTAAAAACG	19	comp34394_c0	+	23	87	gacgggggcacAGCGGTAGAGTTAAAAACGcttttcacgtgtttttagtttattttgtttccttt	New	gp4	...((..(((.....(((((.((((((((((.......)))))))))))))))..)))..))...	59	40	-17	2	Low
489	PC-3p-2011201_1	ATGTGTATCGATATATTTGGCC	22	comp41361_c0	+	1	79	cggtatggccaaatatcgatacacatcgttactgctgtataaataaagATGTGTATCGATATATTTGGCCacactggct	New	gp4	((((.((((((((((((((((((((((..(((....)))........)))))))))))))))..))))))).))))...	76	39.2	-37.3	2	Low
490	PC-5p-89338_18	AATGGGTATGCATCTAGTGGC	21	JH381402.1	+	91770	91890	aaccttcgtggcacagtattctactggcatttAATGGGTATGAATCTAGTGGCgcagtgcatttctgtgactagatctacactcattgattgctggtagaaaatctactaaaacgaagaag	New	gp4	...((((((.....((((((((((..(((.(((((((((.(..(((((((..(((((.......))))))))))))..).))))))))).)))..))))))....))))...))))))...	115	40.5	-47.6	46	Middle
491	PC-5p-746855_3	TACAGTCAGCTGCAGAGAAAC	21	comp44333_c1	-	1851	1936	TACAGTCAGCTGCAGAGAAAAagtaggtacttcctctgtcgtacatgctggcacatgggggggtacttttttctgcagccgatcct	New	gp4	....(((.((((((((((((.....(((((..(((((((.((........))))).))))..))))))))))))))))).)))...	79	50	-37.1	3	Low
492	PC-5p-662958_3	AAACTTATTGTCGATGGCACTT	22	comp41147_c0	-	662	769	gcaaaaggAACCTTATTGTCGATGGCACTTacctcgaattgcgttgcgtttgtattgcgtcatcttgaacaacgacgtaagagccatcgataataaggtcccttttca	New	gp4	..((((((.(((((((((((((((((.(((((.(((.....((..((((.......)))).....)).....))).))))).))))))))))))))))).))))))..	104	43.5	-46.1	7	Low
493	PC-3p-1213716_2	AGGAATGTAGGTACAATACC	20	comp38376_c0	+	1094	1169	cattatgatacttacattcaatgtaccttttcaaacgcaattgaaatgaaacaatAGGAATGTAGGTACAATACCt	New	gp4	...(((..(((((((((((..(((....((((((......))))))....)))....)))))))))))..)))...	70	30.3	-18.1	2	Low
494	PC-3p-1017043_2	GTCCAATCGGCTTTGATTTAAAT	23	comp9336_c0	+	235	342	caaatgttctgatcaatgcgagggatttgcatgtcaaggtggtttgtgccaaattatagatcataaaccgacgtgtacctGTCCAATCGGCTTTGATTTAAATatgaa	New	gp4	...(((((..((((((.((((.((((.((((((((...((((((((((......)))))))))).....))))))))...))))..))).).))))))..)))))...	102	38.9	-31.7	2	Low
495	PC-3p-697980_3	TATTGACGGAAGACGAAGATGTATCT	26	comp44877_c0	+	1023	1112	atgtgtgcctcaggaaaaaaaggtaccgctttgtcgattctgagagaTATTGACGGAAGACGAAGATGTATCTttttcctggatacaacc	New	gp4	.(((((...((((((..(((((((((..(((((((..(((((.((....))..))))))))))))..))))))))))))))))))))...	86	42.2	-29.4	3	Low
496	PC-5p-746210_3	GTTATGCTGTGTAATAGTCCGCC	23	comp41819_c3	-	1464	1531	ctgttttGTTATGCTGTGTAATAGTCCGCCcacgattggtggcgaacggttataccataataaaagga	New	gp4	...((((((((((..((((((..((.((((.((.....)))))).))..))))))))))))))))...	62	42.6	-21.1	3	Low
497	PC-3p-440827_5	TTTCTTCCTCGCCGGCTTCGAGACT	25	comp45063_c0	-	921	1029	acagttgaggagtctgacgtcggaaggaagaccgtgaaccgagtctggtcagacacagacctgaccgctcaagcggtcatTTTTTTCCTCGCCGGCTTCGAGACTgtct	New	gp4	((((((..((((.(((.((..((((..((((((((.....((((..((((((........))))))))))..)))))).))..))))..)).)))))))..))))))..	107	55	-45.2	5	Low
498	PC-5p-166248_9	TTTATAAGTCGAATATTGCT	20	comp30749_c0	+	4	103	TTTATAAGTCGAATATTGCTtaacatgtttctccccataacaaggagcataattatgagtcgttacggagggaataatgcgaacaatattcgacttaaaa	New	gp4	....((((((((((((((.((..(((..(((((.((.((((..((..(((....)))..)))))).)).)))))..)))..))))))))))))))))...	93	34	-31.2	9	Low
499	PC-5p-911951_2	AGACTGCCCCATTCTGCGGCACT	23	comp370820_c0	-	134	205	AGACTGCCCCATTCTGCGGCACTggatacgagcgcatgtgcaagtccctggtgtcccagagggaggcagatt	New	gp4	...(((((((.(((((.(((((..(..((..(((....)))..))..)..))))).))))))).)))))...	66	59.7	-33.4	2	Low
500	PC-5p-991907_2	GAGTTCTTCGACACGCTGTT	20	JH386113.1	-	131504	131571	cacgGAGTTCTTCGACACGCTGTTctttgttttaaggaagaagaacgagcacgtgtcgacgcttcacg	New	gp4	...(((((...((((((((.(((((.((.((((.....)))).)).))))))))))))).)))))...	62	50	-25	2	Low
501	PC-3p-378280_6	ATGCAACAGACGGTAAAATAAC	22	comp43238_c0	-	37	102	cgggttttatcgtctgtcgccttcgagtggaaaattgacgcatgATGCAACAGACGGTAAAATAAC	New	gp4	...((((((((((((((.((..((..(((.........)))..)).)).))))))))))))))...	60	45.5	-23.7	6	Low
502	PC-3p-1198724_2	CGATATATTTGGCCATACTGACTGTA	26	comp43277_c0	-	140	266	atgtcatatagttagtagcagtctgtgtggccaaatatatcgatacagagctttatttatatagcagtacggatgtggatCGATATATTTGGCCAGACTGACTGTAactaactatgacgctgactgc	New	gp4	..((((((((((((((..(((((.((.(((((((((((((((((.((...(..((((........))))..)...)).))))))))))))))))).)).)))))..))))))))))....))))...	122	39.4	-55.9	5	Low
503	PC-3p-1017559_2	ATCGAGGGATAGATTGAC	18	comp38557_c0	+	1536	1640	ttatttttatgctaaatttaatgttattttgttactccggcttaatctaatgatgaagatagATCGAGGGATAGATTGACtgattcggttaaggtatggaaaggt	New	gp4	...(((..(((((.(((..(((((((.(((((..(((.(..(((.(((........))))))..))))..))))).))))..)))..)))..)))))..)))...	99	31.4	-17.8	2	Low
504	PC-5p-224318_8	ACGTCATGTTTCGTTGGTACATGGG	25	comp41234_c0	+	2923	3013	aACGTCATGTTTCGTTGGTACATGGGctccatactacgtggctataatagtctatgttaaatgtgatattatgaccaacggatacgactgc	New	gp4	...(((.((.(((((((((.((((...(((((...(((((((((...))).))))))...))).))...))))))))))))))).)))...	85	40.7	-26.1	8	Low
505	PC-3p-984637_2	AGCGTGGCGACTATGGCAACTGC	23	comp39601_c1	-	49	105	atacagttactgcggtcgccaacctatctacaAGCGTGGCGACTATAGCAACTGCcc	New	gp4	...(((((.(((..(((((((..((.......))..)))))))..))).)))))...	51	52.6	-22.2	3	Low
506	PC-5p-124799_12	TTGTGATGTGATAGTTGAAGTTGCC	25	comp35190_c0	-	258	351	attggattgtatTTGTGATGTGATAGTTGAAGTTGCCatattattaaattcatgtggtttcgtggtaactggattattatcacttaaatcctgt	New	gp4	...(((((......(((((..(((((((..(((((((((...(..(........)..)...))))))))).))))))))))))...)))))...	88	30.9	-23.5	12	Middle
507	PC-5p-66427_22	TTATACATATTTGTAGAATTGTAGCT	26	comp36091_c0	+	492	663	ttttccggaaaacttacaaatttgtaggtgacaattgtatcatgctacagtaaattgtagaaataaTTATACATATTTGTAGAATTGTAGCTacaggttgacaattcaccaaacgtgtgtcattacctttttacaattattctaacgctcgtaaattgcattacctacatta	New	gp4	......................((((((((((((((.(((...((...((..(((((((((((((((.(((((..((((..((((((((((.....))).)))))))..))))..))))).))))..)))))))))))...))...))..))))))))..)))))))))...	147	30.2	-41.7	35	Middle
508	PC-5p-522162_4	GATTTTTTGATTTTAAGATAT	21	JH384822.1	-	20893	21017	taattgctgttaatataagttcgtatacgataaaaagtGTTTTTTTGATTTTAAGATATctttaacatttttactcaaaagaaaaaaacattacttttatctaaaacgttatgtttaggtgaatt	New	gp4	...(..((...(((((((...(((....((((((((((((((((((..((((.((..................)).)))).)))))))))))..)))))))....))))))))))..))..)...	119	20.8	-19.1	4	Low
509	PC-5p-1459572_2	TTCTTTGTCCTGTCTAATCT	20	JH382143.1	+	70649	70756	gaatttttgtttgtctgtatgtTTCTTTGTCCCGTCTAATCTctgaaaggcctggaccgattttgatgggacttagagacgttagagatgtaaaatacacaaaaaacg	New	gp4	...(((((((..((((.(((((((((..((((((((.(((((((.........)))..))))..))))))))..)))))))).).)))).........)))))))...	102	38	-30.4	2	Low
510	PC-5p-1028288_2	AAATTTCGACCGATTGTCT	19	comp40820_c1	-	546	644	gtacagaattcgcAAATTTCGACTGATTGTCTctgtcactctcattacgcgttaactggagtaaaagaggaagaagcacggaattttcgaactttggtg	New	gp4	...((((.((((.((((((((.((..((.(((((...(((((..(((.....)))..)))))...)))))))..))..)))))))).)))).))))...	93	41.4	-24.6	3	Low
511	PC-3p-2145047_1	ATGTGTGTCGATATATTTGGCC	22	comp36886_c0	-	1145	1228	tcagtatgtccaaatatatcgacacagatctttatttatatgtatagcaagaaggATGTGTGTCGATATATTTGGCCatactta	New	gp4	..((((((.(((((((((((((((((.((((((..((((....))))....)))))).))))))))))))))))).))))))..	80	32.1	-39.5	2	Low
512	PC-3p-858509_2	AAGAGGGATGGGTAGTCTGTCT	22	comp45028_c0	+	433	532	ccagtaggcctagcacagtacctcgcggcgagataatactacccgtccctttctAAGAGGGATAGGTAGTCTGTCTcggatcgacatactagcctacaga	New	gp4	...((((((.......((((..(((...(((((((..((((((..((((((.....))))))..)))))).)))))))...)))..)))).))))))...	94	52	-41.2	2	Low
513	PC-3p-537827_4	TTCCATTTTTGAATATTATTTT	22	JH385712.1	+	94540	94626	cacgatgaaatatatccgtagatgattttcaaaaatcgaatactagatgtttgtgTTCCATTTTTGAATATTATTTTttttatcaca	New	gp4	...(((((((.........(((((((.(((((((((.((((((.........)))))).))))))))).))))))).)))))))...	81	25.3	-19.8	4	Low
514	PC-5p-671_1474	CGGGAGGAGGAGTGTTAAACT	21	comp44186_c0	-	1974	2131	agggggaggtgtcggcggccgcgtcgttctcggcctcggtgtcttgctcctctgcgaCGGGAGGAGGAGTCTTAAACTttacttgtttgcaggactcctcctgcttccgcaagatagcggccatcgcgatgttgacccgcggccgccgcgcctcccgc	New	gp4	...((((((((.(((((((((((..(((..((....(((((.(.((((..((((((..((.((((((((((((((((.......)))))..))))))))))).))..)))).)).))))).)))))...))..))).)))))))))))))))))))..	153	65.2	-89.3	1593	Middle
515	PC-3p-925048_3	TTCCGATATTTGTGACCACC	20	comp36870_c0	+	1	86	agctgtggaggtggtcacaaatatttaatcaacgcctctattttaaagtgcatgTTCCGATATTTGTGACCACCtcaacagctact	New	gp4	((((((.((((((((((((((((((....((..((..((.......)).)).))....)))))))))))))))))).))))))...	83	40.7	-39.7	5	Low
516	PC-5p-698332_3	ATAGGCTGAAAATTATATTATAATT	25	comp37134_c0	+	1349	1429	taagctgtaggtacATAGGCTGAAAATTATATTATAATTgactataaagttatatgtatacttgtctccctcttcagcaac	New	gp4	...((((.(((.....(((..((.((.((((((((((((........))))))).))))).)).))..))))))))))...	75	30.9	-15.4	3	Low
517	PC-5p-955882_2	GAAGTACATTCGGAAATGAAGTT	23	comp43539_c0	+	2386	2471	GAAGTACATTCGGAAATGAAGTTattttataccttgtgtagtgcgtttttgtactatgcggggaaacttgtttctcgaaagtgatg	New	gp4	....(((.(((((((((.(((((........((..(..(((((((....)))))))..)..)).)))))))))).)))).)))...	79	37.2	-25.8	2	Low
518	PC-3p-1024043_2	CCTTTTCCTAGATAATGACA	20	comp42886_c0	+	1963	2043	atttgtgacattatctatgaaaagggattcgaagaagtgccattgacaataaggtcCCTTTTCCTAGATAATGACAcattt	New	gp4	...((((.(((((((((.((((((((((((((..........)))).......)))))))))).))))))))).))))...	75	34.6	-28	2	Low
519	PC-5p-1004888_2	ATTTTAAAGTCTGATATTTTAT	22	comp255713_c0	-	60	161	tgttaatatatttattcgaagtcataATTTTAAAGTCTGATATTTTATtttataatataatattttgcattaatgtgtggaaagaggcaggatatattattg	New	gp4	...(((((((((..(((....(((((...((((.((..((((((.((((....)))).))))))..)).))))..)))))...)))....)))))))))...	96	20.6	-17.9	2	Low
520	PC-3p-1450041_2	TAAGTATCGATATATTTGGCC	21	comp31630_c0	+	543	678	tatacaatcagcatcatatagttagcagcaaagtggccaaatatctcgtaaaacagctttgtggatatgcaaataatggTATGTATCGATATATTTGGCCatttatgcggttctactatttgacgcagactgtttt	New	gp4	...(((.((.((.(((.(((((.(((.(((((((((((((((((.(((((...((..(((((......)))))...)).....)).))).)))))))))))))).))).)))..))))).))).)).)).)))...	130	35.3	-43	2	Low
521	PC-5p-707667_3	CATTGTATGTTATGTTGTTGTGACT	25	comp36077_c0	-	209	314	ttatttttctcttaaCATTGTATGTTATGTTGTTGTGACTtatttgttttctcatatttattttggtttttacgattacttataacaaatgaatactttgttatat	New	gp4	............(((((..((((.((((.(((((((((..((.((((....(((.........))).....)))).)).)))))))))))))))))..)))))...	91	20.8	-15.7	4	Low
522	PC-3p-848216_3	ATATTAAATAAGTAGAATAGGA	22	comp46015_c0	-	1032	1101	tcccatgtagaaattatttagtttgtttagtaaaacaATATTAAATAAGTAGAATAGGAgaggcatgatt	New	gp4	...(((((.....((((((..(((((((((((......)))))))))))..)))))).....)))))...	64	25.7	-16.7	3	Low
523	PC-5p-755062_3	TGGTCAGAAATATCGGAACAGCGCCT	26	comp33582_c0	-	56	168	ataagaaatatcgaagctgtggaggTGGTCAGAAGTATCGGAACAGCGCCTctattgtcaatgcgacaaggtgcatgttcagatatttatgatcacctccacagctccgatat	New	gp4	.......((((((.(((((((((((((((((.(((((((.(((((((((((....((((.....)))))))))).))))).))))))).))))))))))))))))).))))))	106	44.2	-66	5	Low
524	PC-5p-1136930_1	CAAGCGGAAGTCTCTTTTTA	20	comp26060_c0	-	63	144	caaaaacttgtaagttttCAAGCGGAAGTCTCTTTTTGataactgttattagaaagggatttccggctgttacgagtttaaa	New	gp4	...((((((((((.....((..((((((((((((((((((((...))))))))))))))))))))..))))))))))))...	76	34.1	-31.9	1	Low
525	PC-3p-629556_3	TAAGGTCCACCAATGTACAGCT	22	comp45495_c1	-	1319	1419	atttactgtaaacactacacactcttagctgtacaccggttgaccttatgtctTAAGGTCCACCAATGTACAGCTaacagtgatgcagtgtgtacgtacga	New	gp4	...(((.(((.(((((.((((((.(((((((((((..(((.(((((((.....))))))).)))..))))))))))).)))).)).))))).))))))...	95	42.6	-46.5	11	Middle
526	PC-5p-1382961_2	TTTTGATTTCATAGTATTCTT	21	JH389906.1	+	35812	35883	ttattTTTTGATTTCATAGTATTGTTttctcattttatgttttgagtacgatattaagggataaaaaaaata	New	gp4	.((((((((.((..(.(((((((((...((((..........)))).))))))))).)..))..))))))))	71	19.4	-15.3	3	Low
527	PC-5p-825278_3	CACCTGAAGAATTCTGAGATCC	22	comp30850_c0	+	535	600	CACCTGAAGAATTCTGAGATCCaagaaaagttctttgagcttttggagttcattgtttttcagtta	New	gp4	...(((((((((..(((..(((((...((((((...)))))))))))..)))..)))))))))...	60	34.8	-21	3	Low
528	PC-5p-982518_2	GCACACGCAATAATTAGGAC	20	comp36353_c0	+	447	537	catttaaagaGCACACGCAATAATTAGGACatgagacagacataaaacggagtgagatctagtcgtcgtaatattgtatgctcattaattg	New	gp4	((.((((.(((((...((((((.(((.(((....(((((((((........)))...))).)))))).))))))))).))))).)))).))	91	36.3	-20.3	2	Low
529	PC-3p-874558_2	CCTTTGTCTGTACACACCTCT	21	comp41424_c0	+	530	593	cgagtctccaggcgtgttcagtcactggcattaatgCCTTTGTCTGTACACACCTCTaggcaag	New	gp4	...((((..(((.((((.(((.((..((((....))))..)).))).)))).)))..))))...	58	51.6	-26.1	2	Low
530	PC-3p-631750_4	TGCAAGAGACCGGCGGATTATGTC	24	comp327381_c0	-	186	295	attaacgacatcccgtcaggtctcttgccatcgtctctgactataccggtaggctccagtattgccggaacgttgacggtGGCAAGAGACCGGCGGATTATGTCgttcag	New	gp4	...((((((((.(((((.(((((((((((((((((...(((....(((((((.........)))))))...)))))))))))))))))))))))))...))))))))...	104	53.6	-59.1	4	Low
531	PC-3p-665634_3	CGCGATTGTTCAGCTAGTTT	20	comp35268_c0	-	26	101	tatactaatgctcgattcacactcagcgcgggcgcgtgtcaaggcgggcccgcggTGCGATTGTTCAGCTAGTTTt	New	gp4	...((((.((..(((.((.(((....(((((((.(((......))).)))))))))).)))))..))..))))...	70	56.6	-28.5	3	Low
532	PC-3p-841292_2	CACAAATTCTGAAGAACATT	20	comp43372_c0	+	210	284	tttattgtagtagtctgcaaatttcttaaaggatttCACAAATTCTGAAGAACATTtgtagccctttgcagtctt	New	gp4	...(((((((....(((((((((((((..(((((((...))))))).))))).))))))))....)))))))...	69	32	-18.3	2	Low
533	PC-3p-20051_73	TAAGCAATTCTATAGGGTTTG	21	JH382409.1	+	24883	24978	atataatttagagaggttaacgaccgaacccttttaattgttaacatgtgtgtgtTAAGCAATTCAATAGGGTTTGtaacacttaataaattaaat	New	gp4	...(((((((..(((((((.....((((((((.((((((((((((((....))))).))))))).)).)))))))))))).)))..)))))))...	90	28.1	-26.7	102	Middle
534	PC-3p-456104_5	GTGTTTATATATTTATGCCCTTGACT	26	comp45403_c0	-	66	148	caaggtcacgggcaaatatttatacaatttatctcttattaggagcaacgatgaGTGTTTATATATTTATGCCCTTGACTacg	New	gp4	...(((((.((((((((((.((.((.(((((((.(((.....)))....))))))))).)).)))))..))))).)))))...	77	34.9	-22.6	6	Low
535	PC-3p-544023_4	CACCCTGTCAGACCATACTTGTTAC	25	JH389095.1	+	86242	86337	aaaagtggttttggtgggacaaggtggcctagcagcgtgttttctcctaaggcttgCACCCTGTCAGACCATACTTGTTCCaacaattccattatc	New	gp4	...(((((..(((.(((((((((((((.((..(((.((((..(((....)))...)))).)))..)).)))).))))))))).)))..)))))...	90	46.9	-38.2	4	Low
536	PC-5p-1212335_2	GTCACAAATATCTGAACATGCC	22	comp32672_c0	-	78	164	gaaGTCACAAATATCTGAACATGCAagtgcatgttattgtcaacgagattaacttatcgcctaccgtcgttcagatatttgtgacca	New	gp4	...((((((((((((((((((((..((.(((((.....(((.....))).....))).))))..))).)))))))))))))))))..	82	39.1	-30.6	2	Low
Notes：
miR_name	L-n means the miRNA_seq (detected) is n base less than known rep_miRSeq in the left side;
	R-n means the miRNA_seq (detected) is n base less than known rep_miRSeq in the right side;
	L+n means the miRNA_seq (detected) is n base more than known rep_miRSeq in the left side;
	R+n means the miRNA_seq (detected) is n base more than known rep_miRSeq in the right side;
	2ss5TC13TA means 2 substitution (ss), T is replaced by C at position 5 and T is replaced by A at position 13.
Length	miR_seq length
Genome ID	information of reference genome of D. plexippus(with initial letter of JH) or transcriptome of G. molesta (with initial letter of comp)
Strand	strand "+" or "-"
Start	pre-miRNA start position
End	pre-miRNA end position
pre-miRNA_seq	pre-miRNA sequence
Sequence in miRbase	New, miRNA identied in this study and not reported in miRBase,mainly for new reported 5p or 3p sequence; Diff, confirming miRNA sequences in miRBase, but different sequences are reported in our study; and Yes, confirming miRNA sequences in miRBase.
	gp1:Reads were mapped to miRNAs/pre-miRNAs of specific species in miRbase and the pre-miRNAs were further mapped to genome & EST.
	gp2:Reads were mapped to miRNAs/pre-miRNAs of selected species in miRbase and the mapped pre-miRNAs were not further mapped to genome, but the reads (and of course the miRNAs of the pre-miRNAs) were mapped to genome. The extended genome sequences from the genome loci may form hairpins.
	gp3:Reads were mapped to miRNAs/pre-miRNAs of selected species in miRbase and the mapped pre-miRNAs were not further mapped to genome, and the reads were not mapped to genome, either. but the reads were mapped to the miRNAS(Matures)
	gp4:Reads were not mapped to pre-miRNAs of selected species in miRbase. But the reads were mapped to genome & the extended genome sequences from genome may form hairpins.
SS	secondary structure
Hairpin length	pre-miRNA length
CG%	GC content
dG	free energy
Gm (raw)	the number of reads in the miRNA library of G. molesta
Expression level	High: The number of reads in the following reported miRNAs is higher than the average copy of the data set; Medium: The number of reads in the following reported miRNAs is higher than 10 and less than average copy of the data set; Low: The number of reads in the following reported miRNAs is less than 10.
