# Supplementary material for: De novo characterization of microRNAs in oriental fruit moth Grapholita molesta and selection of reference genes for normalization of microRNA expression
Source: PLoS One. 2017 Feb 3;12(2):e0171120. doi: 10.1371/journal.pone.0171120 (PMC5291412; doi:10.1371/journal.pone.0171120)
Supplement: S4 Table — (XLSX) [file pone.0171120.s007.xlsx]

## Sheet: S4 Table
S4 Table. Predicted G. molesta miRNAs using its own transcriptome data as reference
	miRNA name	Mature miRNA sequence	Length	Strand	pre-miRNA predicted based on Grapholitha molesta transcriptome sequences	Mapped mir numbers in miRbase	CG(%)	Free energy	Reads account$
Conserved	bmo-miR-10-5p_L+1	TACCCTGTAGATCCGAATTTGT	22	-	gcatcaatattagtgccctacatcTACCCTGTAGATCCGAATTTGTttgaagtgaggcgaCAAATTCGGTTCTAGAGAGGTTTgtgtggtgcatg	8	44.2	-37.1	338584
	mse-miR-8	TAATACTGTCAGGTAAAGATGTC	23	+	ggagttgcggttcgCATCTTACCGGGCAGCATTAGAgtcgttccgttattttcTAATACTGTCAGGTAAAGATGTCgtccgcgctcca	2	50	-40.5	330445
	bmo-miR-276-3p	TAGGAACTTCATACCGTGCTCT	22	-	aaacctggtgattgccactAGCGAGGTATAGAGTTCCTACGtgataaatgactgTAGGAACTTCATACCGTGCTCTtgggattgccaat	3	44.9	-38	125388
	bmo-miR-14-3p_R+1	TCAGTCTTTTTCTCTCTCCTAT	22	+	acaatgtcagtcgtgtcggtgggagaaatcgacttggctttttatttctatcagTCAGTCTTTTTCTCTCTCCTATatgtttggcataca	23	40	-31.7	55077
	bmo-miR-281-5p_R+1	AAGAGAGCTATCCGTCGACAGTA	23	-	ataatctgttaatgAAGAGAGCTATCCGTCGACAGTAttgacataaacacTGTCATGGAGTTGCTCTCTTTAtgaacggatgc	4	39.8	-39.6	29116
	bmo-miR-11-3p_1ss11AG	CATCACAGTCGGAGTTCTAGCT	22	-	gaccgcgtcatgtagctagcactcgcgctgtgacatgtgtgtcagtgtcaCATCACAGTCAGAGTTCTAGCTtcacggcgcgtgc	25	56.5	-38.8	27252
	bmo-miR-279d-3p	TGACTAGATTTTCACTTATCCT	22	-	tttcgaaagactagtgaatgtctagcgtcaagtttcgacatctTGACTAGATTTTCACTTGTCCTttgcga	3	39.4	-22.6	26764
	bmo-miR-279d-3p	TGACTAGATTTTCACTTATCCT	22	-	tttcgaaagactagtgaatgtctagcgtcaagtttcgacatctTGACTAGATTTTCACTTGTCCTttgcga	3	39.4	-22.6	26764
	bmo-miR-31-5p_L+1R+1_1ss9AT	AGGCAAGATGTCGGCATAGCTGA	23	+	ggagccggtggctgggaAGGCAAGATGTCGGCATAGCTGAttgactgtgatatacggctgtgtcacatcgagccagctcaatccaccggcgtt	35	57	-48.2	25425
	bmo-mir-6497-p5	GGAATAAGGATTGGCTCTGAGGAC	24	-	ggatccgtaacttcGGAATAAGGATTGGCTCTGAGGACcgggGCGTGTCGGGTTTGGACGGGAAGcggatgcggccggtgccgggcctggtggatgctcgtgcgt	1	64.8	-36.9	24686
	mse-miR-263a_R-1	AATGGCACTGGAAGAATTCACGG	23	+	accatgcacaggcAATGGCACTGGAAGAATTCACGGgtttcattataatagtccCGTGGTCTCTTAGTGGCATCACtggtgctgggcgatac	1	50	-34.1	21512
	bmo-miR-9a-5p	TCTTTGGTTATCTAGCTGTATGA	23	+	gaaagacaggttatttaTCTTTGGTTATCTAGCTGTATGAgtatagtgacgtcATAAAGCTAGGTTACCGGAGTTAaggaccgtctggt	32	40.4	-33.3	21174
	mse-miR-6094	TATTCGAGACCTCTGCTGATCCT	23	-	caatttcggcgttcacttatcATCAGCGGTGGTCTGGGGTACctgatgacagcctctacaccatttgctgggctgtgtggTATTCGAGACCTCTGCTGATCCTggagctcgaagttttt	1	51.3	-51.4	19051
	bmo-miR-2b-3p_1ss22GC	TATCACAGCCAGCTTTGTTGACT	23	+	catggaccagagctgttcgggtgactaggaagacgacaaagaggttgtgaaatgtctcctaatcaTATCACAGCCAGCTTTGTTGACTtccttttgccagttgacagcgattttcctgt	89	46.2	-48.3	18960
	bmo-miR-263a-5p_R+4	AATGGCACTGGAAGAATTCACGGGA	25	+	tcctcgcaccatgcacaggcAATGGCACTGGAAGAATTCACGGGTttcattataatagtcccgtggtctcttagtggcatcactggtgctgggcgatac	24	51.5	-40.5	14803
	bmo-miR-71-3p_L-1R+1	TCTCACTACCTTGTCTTTCATG	22	+	ccaccgaatgttgctctttacctcatgaaagacctaggtcgtgagatgtccacgacatccaaatTCTCACTACCTTGTCTTTCATGcggactgagcataactcttcggacc	11	47.7	-44.5	13455
	bmo-miR-277-3p	TAAATGCACTATCTGGTACGACA	23	-	ttgattacacctcggggtcCGTGCCAGGAGTGCGTTTGCAaagcacgctacaagtttgcgttgatgcaaagttgacactgTAAATGCACTATCTGGTACGACAccccgtggcgtgt	3	51.7	-56.5	8369
	bmo-miR-279b-3p_R-1	TGACTAGATCTACACTCATTG	21	+	aaccttcgtggcacagtattctactggcatttaatgggtatgaatctagtggcgcagtgcatttctgTGACTAGATCTACACTCATTGattgctggtagaaaatctactaaaacgaagaag	23	40.5	-47.6	7814.5
	bmo-miR-282-5p_L-3R-2	TAGCCTCTCCTTGGCTTTGTCT	22	-	tgggatgttgaccTAGCCTCTCCTTGGCTTTGTCTgtgtcttacgatgtttcagACATAGCCTGATAGAGGTTACGtttagtccctt	3	46	-37.9	6909
	bmo-miR-750-3p_R+2	CCAGATCTATCTTTCCAGCTCA	22	-	ttcacgtctgagttggacaggggatcttgacagtttcacgtgatatgctgCCAGATCTATCTTTCCAGCTCAcacgtgga	1	48.8	-33	6646
	pxy-miR-274	TTTGTGACCGTCACTAACGGGCA	23	+	cgaagttggTTTGTGACCGTCACTAACGGGCAgtacatgattttgcTCGTTTTGACGATCGCAAAATgaactcgtttgactat	1	43.4	-29.5	6383
	bmo-miR-10-3p	CAAATTCGGTTCTAGAGAGGTTT	23	-	gcatcaatattagtgccctacatcTACCCTGTAGATCCGAATTTGTttgaagtgaggcgaCAAATTCGGTTCTAGAGAGGTTTgtgtggtgcatg	8	44.2	-37.1	5036
	bmo-miR-31-5p_L+1R-2_1ss9AT	AGGCAAGATGTCGGCATAGC	20	+	ggagccggtggctgggaAGGCAAGATGTCGGCATAGCtgattgactgtgatatacggctgtgtcacatcgagccagctcaatccaccggcgtt	35	57	-48.2	4591
	bmo-let-7-5p	TGAGGTAGTAGGTTGTATAGT	21	-	aaagccgccggcgaggTGAGGTAGTAGGTTGTATAGTactgaattacaactattgggagagactgtatagcctgctaactttccaagccggcggcggg	30	52	-50.9	4349
	mse-miR-278	TCGGTGGGATCTTCGTCCGTTT	22	-	agaaaagtatcaagtgctacgcCCGGACGAAATTCCCAGCTCGGCCgacattcgcgggTCGGTGGGATCTTCGTCCGTGTttatcgcttatacg	1	54.3	-39	4269
	bmo-miR-281-3p_L-2R+2	TGTCATGGAGTTGCTCTCTTTA	22	-	ataatctgttaatgAAGAGAGCTATCCGTCGACAGTAttgacataaacacTGTCATGGAGTTGCTCTCTTTAtgaacggatgc	4	39.8	-39.6	4260
	bmo-miR-252-5p	CTAAGTACTAGTGCCGCAGGAG	22	+	agaactaaatcttgttcCTAAGTACTAGTGCCGCAGGAGtgctttaattatctCCTGCTGCTTAAGTGCTTATCaatagatttagt	3	37.2	-33.1	4031
	dme-miR-10-5p_L+1_1ss23TA	TACCCTGTAGATCCGAATTTGTA	23	-	catcagatggcgttcgcatcaatattagtgccctacatcTACCCTGTAGATCCGAATTTGTTtgaagtgaggcgaCAAATTCGGTTCTAGAGAGGTTTGtgtggtgcatgcacggcgtctgtca	17	47.6	-48.6	3798
	bmo-miR-1175-3p_R-2	TGAGATTCAACTCCTCCAACTT	22	-	gattAAGTGGAGGTGTGATCTCTTCACTttttttgtttaaagTGAGATTCAACTCCTCCAACTTaaccctgaatcg	1	38.2	-23.5	3749
	mse-mir-8-p5	CATCTTACCGGGCAGCATTAGA	22	+	ggagttgcggttcgCATCTTACCGGGCAGCATTAGAgtcgttccgttattttcTAATACTGTCAGGTAAAGATGTCgtccgcgctcca	2	50	-40.5	3279
	bmo-miR-7-5p_R+1	TGGAAGACTAGTGATTTTGTTGTT	24	+	tcgtgttgtaTGGAAGACTAGTGATTTTGTTGTTtgaattatgtaacaagaaatcactaatctgcctacaaagcg	1	34.7	-24.3	3037
	bmo-mir-6497-p3	GCGTGTCGGGTTTGGACGGGAAG	23	-	ggatccgtaacttcGGAATAAGGATTGGCTCTGAGGACcgggGCGTGTCGGGTTTGGACGGGAAGcggatgcggccggtgccgggcctggtggatgctcgtgcgt	1	64.8	-36.9	2985
	dme-miR-8-3p_R+1	TAATACTGTCAGGTAAAGATGTCC	24	+	tctctcggccagcaggagttgcggttcgCATCTTACCGGGCAGCATTAGAGtcgttccgttattttcTAATACTGTCAGGTAAAGATGTCGtccgcgctccacgttctgcgatgtcgaggaa	23	52.5	-51.3	2914
	bmo-miR-133	TTGGTCCCCTTCAACCAGCTGT	22	-	gaaagtgttagcgttgttcgctttAGCTGGTTGACTTCGGGTCAAATtgtcattatgctatcatTTGGTCCCCTTCAACCAGCTGTagttgacatctgctttactttcct	3	42.7	-39.9	2828
	bmo-miR-305-5p_R+1	ATTGTACTTCATCAGGTGCTCTGG	24	+	gccgccgcacgcccATTGTACTTCATCAGGTGCTCTGGtgataatggttccAGGCGCTTGTTGGAGTACACTtaccgtgtcggcggtt	2	56.8	-48.3	2595
	bmo-miR-279c-3p_R+1	TGACTAGATCCATACTCGTCTGC	23	+	ttgacttgatgatatttgtgggcgagtttgcttctggttcatgtacaaagaatatcaTGACTAGATCCATACTCGTCTGCagccatcaactcaatca	2	40.2	-36.9	2469.5
	bmo-miR-317-3p_L-2	TGAACACAGCTGGTGGTATC	20	-	cgggctatcgaacgacCGGGTGCCACGCTGTGCTCCCTcgggatatctggtgagTGAACACAGCTGGTGGTATCtcagttgttccctagttct	2	57	-41.5	2318
	bmo-miR-2765	TGGTAACTCCACCACCGTTGGC	22	+	gatgtagagcagaggtcgtggtgtggtgttaggttgaacgtatctgggtgTGGTAACTCCACCACCGTTGGCgttggttcagccaacgggggcagagttcctgtccctagatgcgaccgtcgtctagcctcctcgagctgcact	6	57.6	-59.8	2154
	bmo-miR-316-5p	TGTCTTTTTCCGCTTTGCTGCTG	23	+	attTGTCTTTTTCCGCTTTGCTGCTGatgatttgaatgtcaacagcaaagtgaaaaggtctcctttatgagaa	1	37	-23.3	1874
	bmo-miR-283-5p_L-1R+3	AAATATCAGCTGGTAATTCTGGG	23	-	gtacgggaaatggctAAATATCAGCTGGTAATTCTGGGgtcgttacccccaggttatcagttggtatacagttgttttccgatc	23	45.2	-43.8	1712
	bmo-miR-34-5p_R+1	TGGCAGTGTGGTTAGCTGGTTGT	23	-	accgcacTGGCAGTGTGGTTAGCTGGTTGTgtaatgaaaaaccaacagccagtaacgacactgctcctgcgta	24	50.7	-36.1	1573
	bmo-miR-274-3p_L+1_1ss10GA	CTCGTTTTGACGATCGCAAAATG	23	+	cttgttggcgaagttggtttgtgaccgtcactaacgggcagtacatgattttgCTCGTTTTGACGATCGCAAAATGaactcgtttgactat	1	44	-33.9	1215
	bmo-miR-190-5p_R+1	AGATATGTTTGATATTCTTGGTTG	24	-	tgtgtcggtgAGATATGTTTGATATTCTTGGTTGtttgtgcatcaCCCGGGAATCAAACATATTACACATcgaccgc	16	42.9	-28.1	1198
	bmo-miR-9a-3p	ATAAAGCTAGGTTACCGGAGTTA	23	+	gaaagacaggttatttaTCTTTGGTTATCTAGCTGTATGAgtatagtgacgtcATAAAGCTAGGTTACCGGAGTTAaggaccgtctggt	32	40.4	-33.3	1090
	bmo-miR-745-5p_R-1_1ss12GA	CGGCTCATCGTATGGCAGTTTGC	23	+	agcaactcgtgtcgattgCGGCTCATCGTAAGGCAGTTTGCttggttaacgcCAGCTGCCTAGCGAAGGGCaacaaacgacagagtttac	4	52.2	-41.8	1063
	bmo-miR-279a_R+2	TGACTAGATCCACACTCATCA	21	+	aggtcaatttctttcgatgagtggaggtttagtgcatgtttttcttgcatcaTGACTAGATCCACACTCATCCatggaagttgcgatgatcgtcg	2	43.2	-34.5	1049.5
	bmo-miR-965-3p_R-1	TAAGCGTATAGCTTTTCCCCT	21	-	aactaggagatgctttataactaacgggagaagttataacgctgtatgtatctataaccaTAAGCGTATAGCTTTTCCCCTtggttatacaagcaaagatcttctaaaa	15	34.9	-45	812
	pxy-mir-308-p3_1ss1AC	CATCACAGGATAATACTGCGA	21	-	cgcagtattattcccgtgaatgtgttctatctacAATCACAGGATAATACTGCGAgt	1	40.4	-25.2	793
	bmo-miR-927-5p	TTTAGAATTCCTACGCTTTACC	22	-	gaagcagtatttttggTTTAGAATTCCTACGCTTTACCgttgccaagttgttgggCAAAGCGTTTGGATTCTAAAACgaaaacactagcgcc	14	42.4	-31.2	767
	bmo-miR-306a-5p_R+2	TCAGGTACTAGGTGACTCTGAGA	23	-	aggccgtgTCAGGTACTAGGTGACTCTGAGTggagaggctctcagagacgcctcgtgcctcagcacgggca	7	62	-37.4	762
	bmo-miR-2768-3p	ATTGGTTAAGATATTGCATCGT	22	-	tcggccgccgtggccttgaggcgatcggtgtcatattttgaccaattttaaaaacttaattatattgtgaATTGGTTAAGATATTGCATCGTccgcttcaagggagtaccagcgtggtgtt	3	43.8	-49.8	699
	mse-miR-2763	ATATTATGCTCATTACTTTGGAT	23	+	taaatatccaaagtagtggacgtaatttatcgtgagccaactatagATATTATGCTCATTACTTTGGATatgtt	2	31.1	-28	578
	hme-miR-87	GTGAGCAAACTTTCAGGTGTGT	22	+	gaagacgtttggaacactgatgggcctgaattgttgctctaacctgtgtttatgtcagGTGAGCAAACTTTCAGGTGTGTtagtgccg	1	46.6	-34.8	467
	bmo-miR-375-3p	TTTGTTCGCCCCGGCTCGTGTCG	23	+	acgaggacgacccgagcggatgagcaaactgtgatctagctagTTTGTTCGCCCCGGCTCGTGTCGttttgga	1	56.2	-32.1	328
	mse-miR-981	TTCGTTGTCGACGAAACCTGCA	22	+	gaaaataaagaagaaaccgcacataattCGGGTTTCGGGACGATGGAACCgtgtatagacctggTTCGTTGTCGACGAAACCTGCAaaatgtgcgg	1	46.9	-40.1	289
	bmo-miR-1175-5p_R+2	AAGTGGAGGTGTGATCTCTTCACT	24	-	gattAAGTGGAGGTGTGATCTCTTCACTttttttgtttaaagTGAGATTCAACTCCTCCAACTTaaccctgaatcg	1	38.2	-23.5	259
	bmo-miR-285	TAGCACCATTCGAATTCAGTGC	22	-	aagcatccataatttgataactgcattcgagtgtgtgggtagagtgttgctagatcTAGCACCATTCGAATTCAGTGCtcgaatttggatgatc	3	41.5	-36.5	253
	bmo-miR-3338-3p_L+1	CATGTACTTACTTTGTTTGTTCT	23	-	tatgagattgtttcgtagcaaacacagtagtgtgcaatgctaagttctaacatgCATGTACTTACTTTGTTTGTTCTggaatgttctcgct	7	37.4	-30.3	182
	bmo-miR-305-3p_L+1R-1	AGGCGCTTGTTGGAGTACACT	21	+	gccgccgcacgcccATTGTACTTCATCAGGTGCTCTGGtgataatggttccAGGCGCTTGTTGGAGTACACTtaccgtgtcggcggtt	2	56.8	-48.3	140
	bmo-miR-2796-3p	GTAGGCCGGCGGAAACTACTTGC	23	-	ttatggtgtgctttcggcAGGGGTTTCTTTCGGCCTTCAGctttctctagactGTAGGCCGGCGGAAACTACTTGCtgacgctaccacca	6	53.3	-44.1	130
	bmo-miR-1a-3p_L-2	GAATGTAAAGAAGTATGGAG	20	-	atagccttgcgttagttCCGTGCTTCCTTACTTCCCATAgtacttagatatcgtatgGAATGTAAAGAAGTATGGAGctgcgcggg	2	45.3	-35.3	119
	bmo-miR-276-5p	AGCGAGGTATAGAGTTCCTACG	22	-	aaacctggtgattgccactAGCGAGGTATAGAGTTCCTACGtgataaatgactgTAGGAACTTCATACCGTGCTCTtgggattgccaat	3	44.9	-38	92
	bmo-miR-210_L+1	CTTGTGCGTGTGACAGCGGCT	21	+	aatgaagcccaaagcAGCTGCTGGCCACTGCACAAGATtagtttaaacatactCTTGTGCGTGTGACAGCGGCTattgcgggcctttcatt	3	48.4	-41	87
	bmo-miR-927-3p_R+3	CAAAGCGTTTGGATTCTAAAAC	22	-	gaagcagtatttttggTTTAGAATTCCTACGCTTTACCgttgccaagttgttgggCAAAGCGTTTGGATTCTAAAACgaaaacactagcgcc	14	42.4	-31.2	76
	dme-miR-193-3p_2ss10AG22CG	TACTGGCCTGCTAAGTCCCAAG	22	-	caagtcccaaccttggcaagggccttcgcggtccagtgggtttgattttcgTACTGGCCTGCTAAGTCCCAAGctgcggtgagacatc	9	56.8	-35.4	62
	bmo-miR-iab-4-5p	ACGTATACTGAATGTATCCTGA	22	+	aacgcgtcgccttctgtACGTATACTGAATGTATCCTGAgtgtgccattctttccggTATACCTTCAGTATACGTAACAgaagatggcact	10	45.1	-37.8	59
	bmo-miR-745-3p_R-4	CAGCTGCCTAGCGAAGGGC	19	+	agcaactcgtgtcgattgCGGCTCATCGTAAGGCAGTTTGCttggttaacgcCAGCTGCCTAGCGAAGGGCaacaaacgacagagtttac	4	52.2	-41.8	58
	dme-miR-276b-3p_R+1_1ss10AC	TAGGAACTTCATACCGTGCTCTC	23	-	acctggtgattgccactAGCGAGGTATAGAGTTCCTACgtgataaatgactgTAGGAACTTCATACCGTGCTCTTgggattgccaatc	21	46.6	-38	47
	dme-miR-10-3p_R+1	CAAATTCGGTTCTAGAGAGGTTTA	24	-	catcagatggcgttcgcatcaatattagtgccctacatcTACCCTGTAGATCCGAATTTGTTtgaagtgaggcgaCAAATTCGGTTCTAGAGAGGTTTGtgtggtgcatgcacggcgtctgtca	17	47.6	-48.6	44
	bmo-miR-1a-5p_R+1	CCGTGCTTCCTTACTTCCCATA	22	-	atagccttgcgttagttCCGTGCTTCCTTACTTCCCATAgtacttagatatcgtatgGAATGTAAAGAAGTATGGAGctgcgcggg	2	45.3	-35.3	38
	bmo-miR-282-3p	ACATAGCCTGATAGAGGTTACG	22	-	tgggatgttgaccTAGCCTCTCCTTGGCTTTGTCTgtgtcttacgatgtttcagACATAGCCTGATAGAGGTTACGtttagtccctt	3	46	-37.9	38
	bmo-miR-137_L-1R+1	TATTGCTTGAGAATACACGTAG	22	+	ttggaggtcACGCGTATTCTTGGGGAATTAACAcacattgtgagatgtTATTGCTTGAGAATACACGTAGctgacaa	2	41.6	-27.1	36
	mse-mir-278-p5	CCGGACGAACTTCCCAGTTCGGCC	24	-	agaaaagtatcaagtgctacgcCCGGACGAAATTCCCAGCTCGGCCgacattcgcgggTCGGTGGGATCTTCGTCCGTGTttatcgcttatacg	1	54.3	-39	36
	bmo-mir-iab-8-p3	AGGATACATTCAGTATACGTACA	23	-	catcttctgTTACGTATACTGAAGGTATACCGGAaagaatggcacactcAGGATACATTCAGTATACGTACAgaaggcgacgc	3	44.6	-32.2	32
	bmo-miR-317-5p	CGGGTGCCACGCTGTGCTCTCT	22	-	cgggctatcgaacgacCGGGTGCCACGCTGTGCTCCCTcgggatatctggtgagTGAACACAGCTGGTGGTATCtcagttgttccctagttct	2	57	-41.5	22
	bmo-miR-932_R+1	TCAATTCCGTAGTGCATTGCAGT	23	-	cgagagtgtcgaggctTCAATTCCGTAGTGCATTGCAGTgcttattgcccccTGCAAGCAGTGCGGAAGTGAGGctaaggcattcaaa	14	52.3	-46.6	22
	bmo-miR-iab-8_R+2	TTACGTATACTGAAGGTATACCGGA	25	-	catcttctgTTACGTATACTGAAGGTATACCGGAaagaatggcacactcAGGATACATTCAGTATACGTACAgaaggcgacgc	3	44.6	-32.2	20
	mse-mir-6094-p5_1ss7GA	ATCAGCAGTGGTCTGGGGTAC	21	-	caatttcggcgttcacttatcATCAGCGGTGGTCTGGGGTACctgatgacagcctctacaccatttgctgggctgtgtggTATTCGAGACCTCTGCTGATCCTggagctcgaagttttt	1	51.3	-51.4	19
	bmo-miR-277-5p_L-1R+1	CGTGCCAGGAGTGCGTTTGCA	21	-	ttgattacacctcggggtcCGTGCCAGGAGTGCGTTTGCAaagcacgctacaagtttgcgttgatgcaaagttgacactgTAAATGCACTATCTGGTACGACAccccgtggcgtgt	3	51.7	-56.5	18.5
	bmo-miR-124_R-3	TAAGGCACGCGGTGAATGCC	20	-	cgcagccctcctcctcgcgttcactgcgtttgccatatgtgtacctctcaatcaTAAGGCACGCGGTGAATGCCaagagcgggctcat	29	56.8	-39.6	14.5
	bmo-miR-124_R-3	TAAGGCACGCGGTGAATGCC	20	+	cgcagccctcctcctcgcgttcactgcgtttgccatatgtgtacctctcaatcaTAAGGCACGCGGTGAATGCCaagagcgggctcat	29	56.8	-39.6	14.5
	dme-miR-8-5p_R+1	CATCTTACCGGGCAGCATTAGAT	23	+	tctctcggccagcaggagttgcggttcgCATCTTACCGGGCAGCATTAGAGtcgttccgttattttcTAATACTGTCAGGTAAAGATGTCGtccgcgctccacgttctgcgatgtcgaggaa	23	52.5	-51.3	13
	bmo-miR-iab-4-3p_L-3R+1	TATACCTTCAGTATACGTAACT	22	+	aacgcgtcgccttctgtACGTATACTGAATGTATCCTGAgtgtgccattctttccggTATACCTTCAGTATACGTAACAgaagatggcact	10	45.1	-37.8	10
	mse-mir-263a-p3	CGTGGTCTCTTAGTGGCATCAC	22	+	accatgcacaggcAATGGCACTGGAAGAATTCACGGgtttcattataatagtccCGTGGTCTCTTAGTGGCATCACtggtgctgggcgatac	1	50	-34.1	10
	pxy-mir-274-p3_1ss10TC	TCGTTTTGACGATCGCAAAAT	21	+	cgaagttggTTTGTGACCGTCACTAACGGGCAgtacatgattttgcTCGTTTTGACGATCGCAAAATgaactcgtttgactat	1	43.4	-29.5	10
	tur-miR-1-3p_L-2R+1	GAATGTAAAGAAGTATGGAGT	21	-	atagccttgcgttagttccgtgcttccttacttcccatagtacttagatatcgtatgGAATGTAAAGAAGTATGGAGCtgcgcgggtgtg	2	45.6	-37.8	10
	tca-miR-932-3p_R+1	TGCAAGCAGTGCGGAAGTGAGG	22	-	cgagagtgtcgaggctTCAATTCCGTAGTGCATTGCAGTgcttattgcccccTGCAAGCAGTGCGGAAGTGAGGctaaggcattcaaa	14	52.3	-46.6	9
	ame-miR-2788_R+1_1ss11CG	CAATGCCCTTGGAAATCCCAAAA	23	-	tccgtcgctgtattactggggtttcctagcggcatgtgcttaccctcatcacccacgCAATGCCCTTGGAAATCCCAAACgtactcgcgaccct	5	55.3	-37.7	8
	bmo-miR-252-3p_R-1_1ss9CT	CCTGCTGCTTAAGTGCTTATC	21	+	agaactaaatcttgttcCTAAGTACTAGTGCCGCAGGAGtgctttaattatctCCTGCTGCTTAAGTGCTTATCaatagatttagt	3	37.2	-33.1	7
	dme-miR-981-3p_R+1	TTCGTTGTCGACGAAACCTGCAT	23	+	aaagaagaaaccgcacataattcgggtttcgggacgatggaaccgtgtatagacctggTTCGTTGTCGACGAAACCTGCAAaatgtgcggcgaacttcggc	5	50.5	-44	7
	bmo-miR-190-3p_R+1_2ss22TC24TA	CCCGGGAATCAAACATATTACCCAT	25	-	tgtgtcggtgAGATATGTTTGATATTCTTGGTTGtttgtgcatcaCCCGGGAATCAAACATATTACACATcgaccgc	16	42.9	-28.1	6
	bmo-miR-2796-5p_R+1	AGGGGTTTCTTTCGGCCTTCAG	22	-	ttatggtgtgctttcggcAGGGGTTTCTTTCGGCCTTCAGctttctctagactGTAGGCCGGCGGAAACTACTTGCtgacgctaccacca	6	53.3	-44.1	5
	tca-miR-137-5p_R-1_2ss4TC16TG	ACGCGTATTCTTGGGGAATTAACA	24	+	ttggaggtcACGCGTATTCTTGGGGAATTAACAcacattgtgagatgtTATTGCTTGAGAATACACGTAGctgacaa	2	41.6	-27.1	5
	bmo-miR-279b-3p_R-3	TGACTAGATCTACACTCAT	19	-	acggagcagcgcaaaggtcaatttctttcgatgagtggaggtttagtgcatgtttttcttgcatcaTGACTAGATCCACACTCATccatggaagttgcgatgatcgtcgtgcggctcagg	5	48.3	-47.6	3.5
	bmo-mir-133-p5	AGCTGGTTGACTTCGGGTCAAAT	23	-	gaaagtgttagcgttgttcgctttAGCTGGTTGACTTCGGGTCAAATtgtcattatgctatcatTTGGTCCCCTTCAACCAGCTGTagttgacatctgctttactttcct	3	42.7	-39.9	3
	lmi-miR-210-5p_R+1_1ss10AC	AGCTGCTGGCCACTGCACAAGAT	23	+	aatgaagcccaaagcAGCTGCTGGCCACTGCACAAGATtagtttaaacatactCTTGTGCGTGTGACAGCGGCTattgcgggcctttcatt	3	48.4	-41	3
	mse-mir-981-p5_1ss18AT	CGGGTTTCGAGACGATGTAACC	22	+	gaaaataaagaagaaaccgcacataattCGGGTTTCGGGACGATGGAACCgtgtatagacctggTTCGTTGTCGACGAAACCTGCAaaatgtgcgg	1	46.9	-40.1	2
	pxy-miR-3286_R-2_1ss20GT	AACTATTGGTCACTGCACATG	21	+	gaagcccaaaacAACTATTGGTCACTGCACAGGactcgtatagctgataactcttgtgcgtgttccaatagttattgtgggtgcttca	1	44.3	-36.3	2
	dme-miR-276a-5p_L-1R-1_1ss22CT	AGCGAGGTATAGAGTTCCTAT	21	-	acctggtgattgccactAGCGAGGTATAGAGTTCCTACgtgataaatgactgTAGGAACTTCATACCGTGCTCTTgggattgccaatc	21	46.6	-38	1
Novel	gmo-miR-PC-3p-598_1629	ACCAAACTTGATCATTTAGAGGAAGT	26	-	tacTACCGATTGAATGATTTAGTGAGGTCttcggaccgacacgcggtggcttcacggccgtcggcgttgctgggaagttgACCAAACTTGATCATTTAGAGGAAGTaaaagtcgtaacaaggtttccgtaggggaacctgcggaaggatcatta	0	49.4	-57.5	17872
	gmo-miR-PC-3p-674_1493	ACCCTGTTGAGCTTGACTCTAGTCT	25	-	agattcccgctgtccctatctactatctagcgaaaccacagccaagggaacgggcttgggagaatcagcggggaaagaaGACCCTGTTGAGCTTGACTCTAGTCTggcattgtaaggagacatgagaggtgtagcataagtgggagatcgttcgcggtcgtcgctgaaaaaccactactttcatt	0	50.3	-53.2	17424
	gmo-miR-PC-5p-1258_867	TACCGATTGAATGATTTAGTGAGGTC	26	-	tacTACCGATTGAATGATTTAGTGAGGTCttcggaccgacacgcggtggcttcacggccgtcggcgttgctgggaagttgACCAAACTTGATCATTTAGAGGAAGTaaaagtcgtaacaaggtttccgtaggggaacctgcggaaggatcatta	0	49.4	-57.5	14307
	gmo-miR-PC-5p-1018_1028	GACCCTGTTGAGCTTGACTCTAGTCT	26	-	agattcccgctgtccctatctactatctagcgaaaccacagccaagggaacgggcttgggagaatcagcggggaaagaaGACCCTGTTGAGCTTGACTCTAGTCTggcattgtaaggagacatgagaggtgtagcataagtgggagatcgttcgcggtcgtcgctgaaaaaccactactttcatt	0	50.3	-53.2	9152
	gmo-miR-PC-5p-1276_891	CCATCAAAGTCGGTTTGTTATA	22	+	gactaaatgcggtcttgTCATCAAAGTCGGTTTGTTATAgatcattatgtagctatcacagccagctttgatgagcatgacttcatttgtat	0	38	-30.9	1050
	gmo-miR-PC-3p-1433_822	GTGAATCGTATGTAAAAGT	19	-	caatcaatgacaacaatggaagtgacatacgagcgattttgtgattaagatttttaaaatattttgtaaattataGTGAATTGTATGTAAAAGTtatttaaagtgtgtgttaaggaaat	0	25.2	-20.2	863
	gmo-miR-PC-3p-4029_320	CATCACAGTCGGAGTTCTAGCTT	23	-	gaccgcgtcatgtagctagcactcgcgctgtgacatgtgtgtcagtgtcaCATCACAGTCAGAGTTCTAGCTTcacggcgcgtgc	0	56.5	-38.8	323
	gmo-miR-PC-3p-20051_73	TAAGCAATTCTATAGGGTTTG	21	+	atataatttagagaggttaacgaccgaacccttttaattgttaacatgtgtgtgtTAAGCAATTCAATAGGGTTTGtaacacttaataaattaaat	0	28.1	-26.7	102
	gmo-miR-PC-5p-89338_18	AATGGGTATGCATCTAGTGGC	21	+	aaccttcgtggcacagtattctactggcatttAATGGGTATGAATCTAGTGGCgcagtgcatttctgtgactagatctacactcattgattgctggtagaaaatctactaaaacgaagaag	0	40.5	-47.6	46
	gmo-miR-PC-5p-83411_19	ATCCTACCGGCTGCGCCA	18	-	gtcggaaATCCTACCGACTGCGCCAattatataaggtggcaaccggaggttccagg	0	53.6	-16.9	38
	gmo-miR-PC-5p-93171_18	ATTAGAATCAGTACGCTTTGTC	22	-	agttagcagacatccgacATTAGAATCAGTACGCTTTGTCgtcagcttgcagtgagttcacaaaacgagctgattcttgagttggtgtgtgctggtg	0	46.4	-36.4	24
	gmo-miR-PC-3p-803068_3	NCGTTTTGACGATCGCAAAATG	22	+	cttgttggcgaagttggtttgtgaccgtcactaacgggcagtacatgattttgcTCGTTTTGACGATCGCAAAATGaactcgtttgactat	0	44	-33.9	20
	gmo-miR-PC-5p-113242_14	TTTAAGTACGTTTTGACCGGCT	22	+	atgcggaggctgggtttgacaccgtTTTAAGTACGTTTCGACCGGCTattgtcctttatagtccttcgaagcttacttgactcgatggtcaagatatttcttcgaga	0	44.9	-36.6	18
	gmo-miR-PC-3p-180380_9	ATCCTGTGGAACATCGGATTTGACT	25	+	gacgtcaagtccggtgtcccacagggttctgtcctaggaccgCTCCTGTGGAACATCGGATTTGACTgg	0	58	-40.8	13
	gmo-miR-PC-5p-201559_9	ATCAGCAGTGGTCTGGGGTACCT	23	-	aatttcggcgttcacttatcATCAGCGGTGGTCTGGGGTACCTgatgacagcctctacaccatttgctgggctgtGTGGTATTCGAGACCTCTGCTGATCctggagctcgaagtt	0	52.2	-50.8	9
	gmo-miR-PC-3p-634535_3	GTGGGGCAAATTGCGAAAGCTGT	23	-	gtcgacgtggagtctgttagcctgtagctggctttcgcaatttgccgcacccgtgcttattggGTGGGGCAAATTGCGAAAGCTGAttatttggctaattttcgtctga	0	49.5	-58.2	8
	gmo-miR-PC-3p-551037_4	TTCATTGACTTTGGCATGGACCT	23	+	tatgttcgtgttggagcaagaagaataccaacgcgaaggcatcgaatggactTTCATTGACTTTGGCATGGATCTt	0	43.4	-22	6
	gmo-miR-PC-5p-864022_2	ACAGTCTACCCGGACAGGCCT	21	+	gatcgttacgatctggACAGTCTACCCGGACAGGCCGacttacctgggtcgccctgtccggataggcagtccggattgttgacgtaa	0	57.5	-53.8	5
	gmo-miR-PC-3p-506154_4	AATTTTTAACGGTTTTTGGC	20	-	tatgtgcaaatatttttttttcaagttaaaaattttaacagttcattattataaggtattccatgaataattttAATTTTAAACGGTTTTTGGCttcgagaataaatatttacatggg	0	22	-19.8	4
	gmo-miR-PC-3p-537827_4	TTCCATTTTTGAATATTATTTT	22	+	cacgatgaaatatatccgtagatgattttcaaaaatcgaatactagatgtttgtgTTCCATTTTTGAATATTATTTTttttatcaca	0	25.3	-19.8	4
	gmo-miR-PC-3p-543279_4	TTATAAAAGTAGAATAATTCAT	22	-	gctaaataaggaatattttattctgtatgcaaaatatgacatttcatatgcaagaagcTTATAAAAGTAGAATATTTCATattttta	0	21.8	-17.1	4
	gmo-miR-PC-3p-544023_4	CACCCTGTCAGACCATACTTGTTAC	25	+	aaaagtggttttggtgggacaaggtggcctagcagcgtgttttctcctaaggcttgCACCCTGTCAGACCATACTTGTTCCaacaattccattatc	0	46.9	-38.2	4
	gmo-miR-PC-3p-895834_2	TTTGTTCGCCCCGGCTCGTGTCGTT	25	+	acgaggacgacccgagcggatgagcaaactgtgatctagctagTTTGTTCGCCCCGGCTCGTGTCGTTttgga	0	56.2	-32.1	4
	gmo-miR-PC-5p-522162_4	GATTTTTTGATTTTAAGATAT	21	-	taattgctgttaatataagttcgtatacgataaaaagtGTTTTTTTGATTTTAAGATATctttaacatttttactcaaaagaaaaaaacattacttttatctaaaacgttatgtttaggtgaatt	0	20.8	-19.1	4
	gmo-miR-PC-3p-723153_3	CGAGATAGTAAATTTTTATT	20	+	ttttaaaaatttattatctcctcaaaatactttgtcttgtttgaatctgagtcaataggCTAGATAGTAAATTTTTATTt	0	22.5	-17.5	3
	gmo-miR-PC-5p-1382961_2	TTTTGATTTCATAGTATTCTT	21	+	ttattTTTTGATTTCATAGTATTGTTttctcattttatgttttgagtacgatattaagggataaaaaaaata	0	19.4	-15.3	3
	gmo-miR-PC-5p-614682_4	AAGTAAAAGTCGTAACAAG	19	+	tatcttgtagcAAGTAAAAGTTGTAACAAGagttgacctcaaaaggctaattgcaatttcattgtttaagctgcaagtct	0	33.8	-17.6	3
	gmo-miR-PC-5p-649054_3	CTTTGGTAATCTAGCTTTATGAGT	24	+	atccggggcttctcgagggtagatcgagcaccgacgtagtgCTTTGGTAATCTAGCTTTATGAGCttcgcaacacgtcatggagctaaatcgccaaagaacagcgtcgggccgcgtcgccgccgccgccg	0	59.2	-51.4	3
	gmo-miR-PC-5p-789597_3	AGTAAAATGGACCTGTTTTATT	22	-	gcAGTAAAATGGACATGTTTTATTagtgatagacattcagagatgaagcagtcctttacaaa	0	33.9	-18.3	3
	gmo-miR-PC-3p-1055152_2	ATAAGTTATGTGAGATGCT	19	+	caatataataatttgattataatgttcggtattcattgcacaacaattattccaatgcaaaataATAATTTATGTGAGATGCTtcatgacattaatctattattataaat	0	21.8	-18.5	2
	gmo-miR-PC-3p-1066006_2	CAAAGTCTGACGTACAAATT	20	-	tttataaactctacattacatagtttcagatacacatttgttcctcaactacaCAAAGTCTGACGAACAAATTtgaatgaaatgttgtacatactaccatgttctttttatcta	0	28.9	-19.9	2
	gmo-miR-PC-3p-1080449_2	TGACGAGAACGGCTACCAACC	21	-	cagggtagcttctcgtacaagggtgacgatggccaagactactccatcacatacactgcTGACGAGAACGGTTACCAACC	0	52.5	-25.6	2
	gmo-miR-PC-3p-1127572_2	TATATATTATATTGTATACT	20	-	gaaacgaacttaaattatttaatacaatataaatatatatacatgtgtgtagatatatgtttgcataaTATATATTATATTGTATAATagatatacgtttgtata	0	17.1	-25.4	2
	gmo-miR-PC-3p-1153688_2	TCGGTGGGATCTTCGTCCGTATT	23	-	aaagtatcaagtgctacgcccggacgaaattcccagctcggccgacattcgcgggTCGGTGGGATCTTCGTCCGTGTTtatcgcttatacgaa	0	53.8	-39	2
	gmo-miR-PC-3p-1389373_2	GTTTTAATTACGTTTTGATC	20	-	tgttctgcttgtaagattaaggctatttagatttttgtatGTTTAAATTACGTTTTGATCttaaggagatat	0	26.4	-16.9	2
	gmo-miR-PC-3p-973438_2	TTGGTATTCGAGACCTCTGCTGATC	25	-	aatttcggcgttcacttatcATCAGCGGTGGTCTGGGGTACCTgatgacagcctctacaccatttgctgggctgtGTGGTATTCGAGACCTCTGCTGATCctggagctcgaagtt	0	52.2	-50.8	2
	gmo-miR-PC-3p-990110_2	TAAATCGTGTTTATGTTGTT	20	-	gtatttcaagtgatgcaaaatacgataacggtggtgtaaggtgaggagaagggataatatatcaccTAAATCGTGTTTATATTGTTgtgaaggcc	0	37.9	-22.6	2
	gmo-miR-PC-5p-1247514_2	ACAAAACTGTGCAGTCTGCA	20	+	cgcgatACTAAACTGTGCAGTCTGCAtgcggatacctagcgtatagctgtatagtacttggtatcaaa	0	44.1	-25.8	2
	gmo-miR-PC-5p-1459572_2	TTCTTTGTCCTGTCTAATCT	20	+	gaatttttgtttgtctgtatgtTTCTTTGTCCCGTCTAATCTctgaaaggcctggaccgattttgatgggacttagagacgttagagatgtaaaatacacaaaaaacg	0	38	-30.4	2
	gmo-miR-PC-5p-1933433_1	AAAGAGTGAATAGACTGTTACT	22	+	ctttatttttgtttctaaggAAAGAGTGAATAGGCTGTTACTagaatagtgtgtttaccatcttctttacttatcataaaatatat	0	26.7	-16.2	2
	gmo-miR-PC-5p-944127_2	AGTACAAGCAAAATCGACTT	20	+	aaAGTACAAGCAAAATCGACTCcatgtctggctaaacaatacaataagtcagtaaagtcgaatgctctacaaa	0	35.6	-16.6	2
	gmo-miR-PC-5p-991907_2	GAGTTCTTCGACACGCTGTT	20	-	cacgGAGTTCTTCGACACGCTGTTctttgttttaaggaagaagaacgagcacgtgtcgacgcttcacg	0	50	-25	2
	gmo-miR-PC-5p-794580_3	AAAGTAATGATAATGACTAT	20	-	ttatacgaggggtgatccgAAAGTAATGATAATGAATATgaaattaagactcatttttgcgtgctacaaatatccgattatcacaacctttggatcacccctcgtaagt	0	36.7	-42	1.5
	gmo-miR-PC-5p-794580_3	AAAGTAATGATAATGACTAT	20	+	ttatacgaggggtgatccgAAAGTAATGATAATGAATATgaaattaagactcatttttgcgtgctacaaatatccgattatcacaacctttggatcacccctcgtaagt	0	36.7	-42	1.5
	gmo-miR-PC-3p-952524_2	AATACTCGGGTCTATAATAC	20	+	acagctttttaagcattgttgactttagtatttttagaattcgtagccacgagcagtcaaagattcaaatACTACTCGGGTCTATAATACttttaaagttta	0	31.4	-20.1	1
	gmo-miR-PC-5p-1057330_2	ATGTACTAGTATTTTGTTGA	20	-	taaatgtacatATCTACTAGTATTTTGTTGAagcgaaatatgtagcatatttacatggg	0	28.8	-15.8	1
	gmo-miR-PC-5p-1820703_1	ATGTAAGTTTCTGGTTTCT	19	-	tatacaatattgttattgatttgccgctaATGTAAGTTTCTTGTTTCTatgtgcttacaaagtttcggcacgaaacgagaactacatcgtaaatcagatgacaacagagtattgttga	0	33.9	-33	1
	gmo-miR-PC-3p-633995_3	TTATAAATTGTATGGAAATGACA	23	-	ttataatccttttcaaataacttgagctcagtgacgcctgtcatttcaatacaatttataatctatttcacattttgaggTTATAAATTGTATGGACATGACAgttgtcacagtactcaagctatttgaaaaggattatgtta	0	30.1	-65.5	3
	gmo-miR-PC-5p-671_1474	CGGGAGGAGGAGTGTTAAACT	21	-	agggggaggtgtcggcggccgcgtcgttctcggcctcggtgtcttgctcctctgcgaCGGGAGGAGGAGTCTTAAACTttacttgtttgcaggactcctcctgcttccgcaagatagcggccatcgcgatgttgacccgcggccgccgcgcctcccgc	0	65.2	-89.3	1593
	gmo-miR-PC-5p-818233_3	ATATGTTTACACTTTTGCACCT	22	-	aaaATATGTTTACACATTTGCACCTtattacaatgcagtaaggtaaaaaagtgtaaacatatatt	0	24.6	-23.1	3
	gmo-miR-PC-5p-631030_3	TACACTTTTTCACCTTACTGC	21	+	aatatatgttTACACTTTTTTACCTTACTGCattgtaataaggtgcaaatgtgtaaacatatttt	0	24.6	-21.8	3
	gmo-miR-PC-5p-796447_3	ATTTCAAATGTCGTAAGTCGCA	22	+	accatatcgacagtggaaATTTCAAATGTCGTAAGTCGCAtataaaagtatgTCCCTTACGACATTTGAAATTTccaccgtccatatact	0	36.7	-47	10
	gmo-miR-PC-3p-1738712_1	TCCCTTACGACATTTGAAATTT	22	+	accatatcgacagtggaaATTTCAAATGTCGTAAGTCGCAtataaaagtatgTCCCTTACGACATTTGAAATTTccaccgtccatatact	0	36.7	-47	1
	gmo-miR-PC-5p-746855_3	TACAGTCAGCTGCAGAGAAAC	21	-	TACAGTCAGCTGCAGAGAAAAagtaggtacttcctctgtcgtacatgctggcacatgggggggtacttttttctgcagccgatcct	0	50	-37.1	3
	gmo-miR-PC-3p-1082002_2	CGGGGTGGTACCTTTTCTCTGC	22	-	acatgtacggtcaggtgcagagaaaaggtaccaccatcccgtacaaacttgtatcgCGGGGTGGTACCTTTTGTCTGCagctgactgtacaaag	0	50	-59.7	3
	gmo-miR-PC-3p-782681_3	GACGGTCTTCGAACTGCGTGTT	22	-	ttagaactacgtgttcaaccgtcttcggactgcgcgttcgtcggtcttcgaactccgtgttcGACGGTCTACGAACTGCGTGTTcggcagtcttcgaactgcgtgttcgtc	0	55	-45	4
	gmo-miR-PC-5p-950430_2	TAGCGACGCACGTAAAACATG	21	+	tatgctagtgtttgataattttgtcgtgtgcgtgtgTAGCGACGCACGTAAAAAATGcattagtgttaacattatttatgtgtgttacctcaccccgccgaaaacggcagaatttttccgatagaaattagtgcg	0	40	-36.8	3
	gmo-miR-PC-5p-763739_3	CAATCCGATCGTGAAAACCT	20	-	gaatcggctCAATCCGATCGTGAAAACCTctttgtctactgtggtcatacaggtttttacgaccggcttgagccgaatc	0	48.1	-39.9	3
	gmo-miR-PC-3p-1711762_1	AATCCCTTACTTAACGGCCT	20	+	ttcggcctgaacagggattaaaggactcaatttatccggcctcgtctccgactcggccgtctaccgcaatctcgtccttaAATCCCTTACTTCACGGCCTct	0	52.9	-38.6	2
	gmo-miR-PC-3p-760965_3	GGTTCGTTAGTGTTCGTGGTGCC	23	-	tttgtgtcgtatctcggcagccgacggcacattcccgtttggatcgcagtcggagcggtaataatgggcatcGGTTCGTTAGTGTTCGTGGTGCCacacttt	0	53.9	-34.8	3
	gmo-miR-PC-5p-35148_41	TTGTAGAATTGGCGAGAAATTAGAGC	26	+	cacatTCGTAGAATTGGCGAGAAATTAGAGCgcctcccttcgggaactcgtgcgttctggtctctcgccaaagctatcca	0	52.5	-34.1	159
	gmo-miR-PC-3p-697980_3	TATTGACGGAAGACGAAGATGTATCT	26	+	atgtgtgcctcaggaaaaaaaggtaccgctttgtcgattctgagagaTATTGACGGAAGACGAAGATGTATCTttttcctggatacaacc	0	42.2	-29.4	3
	gmo-miR-PC-5p-82222_20	TACTCAAATAGTTCGGTACACC	22	-	gtcatatagttcgtagcatacaaagTACTCAAATGGTTCGGTACACCatactaattctaaTGGTGTACCGAACTTTTTGAGCa	0	37.3	-31.2	39.5
	gmo-miR-PC-3p-36514_40	TGGTGTACCGAACTTTTTGAGT	22	-	gtcatatagttcgtagcatacaaagTACTCAAATGGTTCGGTACACCatactaattctaaTGGTGTACCGAACTTTTTGAGCa	0	37.3	-31.2	121
	gmo-miR-PC-5p-1359456_1	TTAGCTGCACATCGGTGGACCT	22	+	ctatacacacagcaatactcTTAGCTGCACATCGGTGGACCTtatgccttatgtaataaggtccacgaatgtacagctaagtgttgctgtgtgtacct	0	43.9	-55.5	2
	gmo-miR-PC-5p-390898_5	TTAGCTGTACATTAGTGGACCT	22	-	aaggtacacacagcaacacTTAGCTGTACATTCGTGGACCTtattacataaggcataaggtccaccgatgtgcagctaagagtattgctgtgtgtatagg	0	44	-58.8	13
	gmo-miR-PC-5p-540840_4	CAAGCGTTTTATCTGTTCGTTGCGC	25	+	ccacgactctgcgcgacttgcgaagcggCAAGCGTTCTATCTGTTCGTTGCGCggttaagacgctgcGGTTAGTTGGGATCACACGCAATGaagagataatacggttgccgggccgctattcgcgcaacgtcg	0	57.1	-61.6	6
	gmo-miR-PC-3p-683773_4	GGTTAGTTGGGATCACACGCAATG	24	+	ccacgactctgcgcgacttgcgaagcggCAAGCGTTCTATCTGTTCGTTGCGCggttaagacgctgcGGTTAGTTGGGATCACACGCAATGaagagataatacggttgccgggccgctattcgcgcaacgtcg	0	57.1	-61.6	4
	gmo-miR-PC-3p-858509_2	AAGAGGGATGGGTAGTCTGTCT	22	+	ccagtaggcctagcacagtacctcgcggcgagataatactacccgtccctttctAAGAGGGATAGGTAGTCTGTCTcggatcgacatactagcctacaga	0	52	-41.2	2
	gmo-miR-PC-3p-440827_5	TTTCTTCCTCGCCGGCTTCGAGACT	25	-	acagttgaggagtctgacgtcggaaggaagaccgtgaaccgagtctggtcagacacagacctgaccgctcaagcggtcatTTTTTTCCTCGCCGGCTTCGAGACTgtct	0	55	-45.2	5
	gmo-miR-PC-3p-1326844_1	CGACGCGGGCTCCGACGGCGGCTC	24	+	ggcggcggcgctgctggcggcggccgtgacgccggtgcaccaccacgtggcggagggcaaggaCGACGCGGGCTCCGACGGCGGCTCcgaccagg	0	80	-48.5	1
	gmo-miR-PC-5p-858896_2	TTTAGAATAATACTTCGAAC	20	+	aaaattgtacatataagtattattttgtTTTAGAATAATACTTCGAACacaatggtttcaacatcaaaacatcttgaacgctatcatatcaaCAGAGAAGGAACATAGATCTGCC	0	29.6	-15.2	2
	gmo-miR-PC-3p-1236897_1	CAGAGAAGGAACATAGATCTGCC	23	+	aaaattgtacatataagtattattttgtTTTAGAATAATACTTCGAACacaatggtttcaacatcaaaacatcttgaacgctatcatatcaaCAGAGAAGGAACATAGATCTGCC	0	29.6	-15.2	1
	gmo-miR-PC-3p-504869_4	GCGTGTCAAGATCATTTTGAACA	23	-	acagcgaggtgtgtaaaacgagcttgacagacatgtctttattagacaagaaGCGTGTCAAGATCATTTTGAACAtctagcccg	0	42.9	-23.8	4
	gmo-miR-PC-5p-1000352_3	TTTACTAACTGTGCATCTCGCT	22	-	taacgagtgtctagATTACTAACTGTGCATCTCGCTtggactgttttattgcgaacgagatgaaCAGATAGTAAACTCGATACTcg	0	40.7	-35	4
	gmo-miR-PC-3p-146760_10	CAGATGGTAAACTCGATACT	20	-	taacgagtgtctagATTACTAACTGTGCATCTCGCTtggactgttttattgcgaacgagatgaaCAGATAGTAAACTCGATACTcg	0	40.7	-35	17
	gmo-miR-PC-5p-1071846_2	GAGTATCGAGTTTACTATCT	20	+	cGAGTATCGAGTTTACTATCTgttcatctcgttcgcaataaaacagtccaagcgagatgcacagttagtaatctagacactcgtta	0	40.7	-31.6	5
	gmo-miR-PC-3p-963361_2	CCCGCGCTCTGTGTGAATCGAGCT	24	-	acatttaagctcgatacacacagagcgcggtcgcgtgtcaaagcgggcccgcgtcgtcatgcgCCCGCGCTCTGTGTGAATCGACCTtaaaaaa	0	56.4	-57.4	3
	gmo-miR-PC-3p-456104_5	GTGTTTATATATTTATGCCCTTGACT	26	-	caaggtcacgggcaaatatttatacaatttatctcttattaggagcaacgatgaGTGTTTATATATTTATGCCCTTGACTacg	0	34.9	-22.6	6
	gmo-miR-PC-5p-964393_2	GCGATGCTGAATGTACTCTGTATG	24	-	ttaatacatagttcacggtatgtccattttattggcaggGCGATGCTGAATGTACTCTGTATGgagagttgatagtgaatcgtatttcacgacaacgtagtcgctaactcttactattatgaAGCTTAAGTCTAGTTTCGTA	0	38	-37.3	2
	gmo-miR-PC-3p-1357458_1	AGCTTAAGTCTAGTTTCGTA	20	-	ttaatacatagttcacggtatgtccattttattggcaggGCGATGCTGAATGTACTCTGTATGgagagttgatagtgaatcgtatttcacgacaacgtagtcgctaactcttactattatgaAGCTTAAGTCTAGTTTCGTA	0	38	-37.3	1
	gmo-miR-PC-5p-834951_3	CGGAAGTTTGCTTAGTGATTT	21	+	gcatttcCGTAAGTTTGCTTAGTGATTTgtcgatttaaaaaggtactgagcagcttgcggggaatc	0	42.4	-25.3	3
	gmo-miR-PC-5p-719790_3	TATATTTACACTTTTGCACCTT	22	-	tcaaactgattgtacagtcgacgaagaTATATTTACAGTTTTGCACCTTattacaagggattaaggtgaaaaactgtaaacatatatttgacgtcgaattatcaaataggttacg	0	32.2	-37.5	3
	gmo-miR-PC-5p-94853_15	TTAGCTGTACATCGGTGGACCT	22	+	tacgtacacactgcatcactgTTAGCTGTACATTGGTGGACCTtaagacataaggtcaaccggtgtacagctaagagtgtgtagtgtttacagt	0	43.6	-55.5	97
	gmo-miR-PC-3p-629556_3	TAAGGTCCACCAATGTACAGCT	22	-	atttactgtaaacactacacactcttagctgtacaccggttgaccttatgtctTAAGGTCCACCAATGTACAGCTaacagtgatgcagtgtgtacgtacga	0	42.6	-46.5	11
	gmo-miR-PC-5p-36514_40	TGGTGTACCGAACTTTTTGAGT	22	+	gttcgtagcattcaaagtactcaaatagttcggtacaccatactaattctaTGGTGTACCGAACTTTTTGAGTgctttggatgctaccaACTATATGGCGCTGACTGTActatagtctatactttt	0	38.1	-66.3	121
	gmo-miR-PC-3p-812930_3	ACTATATGGCGCTGACTGTA	20	+	gttcgtagcattcaaagtactcaaatagttcggtacaccatactaattctaTGGTGTACCGAACTTTTTGAGTgctttggatgctaccaACTATATGGCGCTGACTGTActatagtctatactttt	0	38.1	-66.3	14.5
	gmo-miR-PC-5p-130153_12	ACTCAAAAAGTTCGGTACACC	21	-	catatagttggtagcatccaaagcACTCAAAAAGTTCGGTACACCatagaattagtaTGGTGTACCGAACTATTTGAGTactttgaatgctacgaac	0	38.1	-54.6	72.5
	gmo-miR-PC-3p-217431_8	TGGTGTACCGAACTATTTGACT	22	-	catatagttggtagcatccaaagcACTCAAAAAGTTCGGTACACCatagaattagtaTGGTGTACCGAACTATTTGAGTactttgaatgctacgaac	0	38.1	-54.6	35.5
	gmo-miR-PC-3p-1008951_2	TCGGCACCTCGGGCTCCGGGAA	22	+	cgacccggcccggcgtgccggtgctgcgcggactgtcgctccggctgccggccggcaagcggctggcgctcgTCGGCACCTCGGGCTCCGGGAAg	0	80	-57.6	2
	gmo-miR-PC-5p-976497_2	ATAAGCGGAAGTCTCTTTCT	20	+	tgcgacccatttctcggaagcttgtaacttgtaatATAAGCGGAAGTCTCTTTCTaacaataaaggacagaaagtgacttccgctcgtataaaaagttacaagcctatgagaaattggtccct	0	39.8	-59.2	2
	gmo-miR-PC-5p-639954_3	CAAAGTTATAGGTTGTTAGAGC	22	+	gtcCAAAGTTATAGGTTGTTAGAGCaacgaagtgccctaaccgtcaatactttgtgc	0	43.9	-15	3
	gmo-miR-PC-3p-234557_8	CCTATCGTTATGTAAGCAAGGTTTCT	26	+	caaatggacagagcagctttgtctatgtatcgctagcgttaataaatttaaacatattgatttctatcgCCTATCGTTATATAAGCAAGGTTTCTttataccatatt	0	31.8	-24.3	8
	gmo-miR-PC-5p-987556_2	CACAGCTGGTCATTCGTGAACCT	23	-	CACAGCTGGTCATTCGTGAACCTtatcgctatggacataaggttcactaatgttcagttcag	0	43.5	-23.1	2
	gmo-miR-PC-3p-848216_3	ATATTAAATAAGTAGAATAGGA	22	-	tcccatgtagaaattatttagtttgtttagtaaaacaATATTAAATAAGTAGAATAGGAgaggcatgatt	0	25.7	-16.7	3
	gmo-miR-PC-5p-1138140_1	AAAGTGCGTCCAGATTTG	18	-	aaattctgttccgctAAAGTGCGTCCAGATTTGatgaatgcgtcgctagctatagcaggccacaCGTCAGATCTGAATACACCtttacattcagaaact	0	43.4	-30.9	1
	gmo-miR-PC-3p-1779803_1	CGTCAGATCTGAATACACC	19	-	aaattctgttccgctAAAGTGCGTCCAGATTTGatgaatgcgtcgctagctatagcaggccacaCGTCAGATCTGAATACACCtttacattcagaaact	0	43.4	-30.9	1
	gmo-miR-PC-5p-742723_3	AATATTACTGATTTTAAAGAACAAT	25	+	cggatgatacacatacttacgaaaagaatAATATTACTGATTTTAAAGAACAATttaaactcaaaaaatgtgctgtgaaagtagtgaaatgcgataatcttattaagaagtatgaaatcatgaa	0	26.6	-18.6	4
	gmo-miR-PC-3p-935254_2	GATCGCTGACTGCACTGCCAGC	22	+	ccgtctgccgcagcgagggttgacggtgcaggcagaggttctaGATCGCTGACTGCACTGCCAGCgttcctgtgaagagtg	0	61.7	-34.2	2
	gmo-miR-PC-5p-2179123_1	CTGGTTTATGATAAAGATG	19	-	cacggaatatagatccaCTGGTTTATGATAAAGATGaactagttatcatctctgtctaaAACCAGTGCATCAATATTACctat	0	33.7	-30.5	1
	gmo-miR-PC-3p-2198271_1	AACCAGTGCATCAATATTAC	20	-	cacggaatatagatccaCTGGTTTATGATAAAGATGaactagttatcatctctgtctaaAACCAGTGCATCAATATTACctat	0	33.7	-30.5	1
	gmo-miR-PC-3p-417477_5	TAGAACAAAGTGGCAAAAATAACCT	25	-	tacgtttctgccctagggttctttggttccttggtgctaaacgaagTAGAACAAAGTGCCAAAAATAACCTtattagcagatgccag	0	42.5	-22.7	5
	gmo-miR-PC-5p-1548546_1	ACATGTACGATTCCTGGCATT	21	+	agACATGTACGATTCCTGGCATTtaaattgaacactaactaatattgagttagtgttcaatttaaatgccgggaatcgtacgtggaa	0	35.6	-60.2	2
	gmo-miR-PC-5p-843106_2	TTTAATGTTGCTATTTAACT	20	+	gttttTTTAATGTTGCTTTTTAACTaggtacctacatattatattttaaattgcatagtaaaaggcttataagattagttaaagtgcagaattaataaagcccc	0	26	-16.2	2
	gmo-miR-PC-3p-1017043_2	GTCCAATCGGCTTTGATTTAAAT	23	+	caaatgttctgatcaatgcgagggatttgcatgtcaaggtggtttgtgccaaattatagatcataaaccgacgtgtacctGTCCAATCGGCTTTGATTTAAATatgaa	0	38.9	-31.7	2
Notes:
$: from high to low;
The lines highligted in grey are information of novel miRNAs predicted in G. molesta.
