# Supplementary material for: De novo characterization of microRNAs in oriental fruit moth Grapholita molesta and selection of reference genes for normalization of microRNA expression
Source: PLoS One. 2017 Feb 3;12(2):e0171120. doi: 10.1371/journal.pone.0171120 (PMC5291412; doi:10.1371/journal.pone.0171120)
Supplement: S6 Table — (XLSX) [file pone.0171120.s009.xlsx]

## Sheet: S6 Table
S6 Table. Seeds-based family distribution of conserved and novel miRNAs in G. molesta
	ID	Seed	No. of unique members	Family members
Conserved	1	TATTGCT	1	aae-miR-137_L+1R+1
	2	TTAGGAA	1	aae-miR-276-3p_L+2R+1
	3	TCTCTTT	1	aae-miR-9a_L+3
	4	CGTCAAA	1	aga-mir-13b-p5_1ss5AC
	5	AATGCCC	1	ame-miR-2788_R+1_1ss11CG
	6	ATGAATA	2	ame-mir-3778-p5_1ss11TG
	7	AAGCTCG	2	ame-miR-993,bmo-miR-993a-3p
	8	GAGGTAG	3	bmo-let-7-5p,hsa-let-7f-5p,hsa-let-7i-5p_R-1
	9	AAATTCG	2	bmo-miR-10-3p,dme-miR-10-3p_R+1
	10	ACCCTGT	4	bmo-miR-10-5p_L+1,dme-miR-10-5p_L+1_1ss23TA,dpu-miR-10_R+2,bmo-miR-2755-3p_R+2
	11	GAGATTC	2	bmo-miR-1175-3p_R-2,tca-miR-1175-3p_R-1
	12	AGTGGAG	1	bmo-miR-1175-5p_R+2
	13	GAGTATT	1	bmo-miR-12_R+2
	14	AAGGCAC	2	bmo-miR-124_R-3,bmo-miR-124_R-3
	15	TGGTCCC	2	bmo-miR-133,dpe-miR-133_R+2
	16	GCTGGTT	1	bmo-mir-133-p5
	17	ATTGCTT	1	bmo-miR-137_L-1R+1
	18	CAGTCTT	3	bmo-miR-14-3p_R+1,tca-miR-14-3p_R+2,bmo-miR-2766-3p_R+5
	19	CCGGGAA	1	bmo-miR-190-3p_R+1_2ss22TC24TA
	20	GATATGT	1	bmo-miR-190-5p_R+1
	21	AATGTAA	4	bmo-miR-1a-3p_L-2,tca-miR-1-3p_L-2,tur-miR-1-3p_L-2R+1,isc-miR-1_L-2R+2
	22	CGTGCTT	2	bmo-miR-1a-5p_R+1,tca-miR-1-5p
	23	TTGTGCG	1	bmo-miR-210_L+1
	24	CTGCTGC	1	bmo-miR-252-3p_R-1_1ss9CT
	25	TAAGTAC	2	bmo-miR-252-5p,aae-miR-252-5p_L+1R+1_1ss22GT
	26	GAATTTC	1	bmo-miR-263b-3p_L-1R+2_1ss11CT
	27	ATAACTT	1	bmo-mir-2742-p3_1ss3AT
	28	TCGTTTT	1	bmo-miR-274-3p_L+1_1ss10GA
	29	AGGAACT	3	bmo-miR-276-3p,dme-miR-276b-3p_R+1_1ss10AC,dpu-miR-276_R+2
	30	GGTAACT	2	bmo-miR-2765,mse-miR-2765_R+3
	31	GCGAGGT	2	bmo-miR-276-5p,dme-miR-276a-5p_L-1R-1_1ss22CT
	32	TTGGTTA	1	bmo-miR-2768-3p
	33	CGGTGAA	1	bmo-miR-2768-5p_L+1
	34	AATCCGG	1	bmo-miR-2779_1ss2TA
	35	TAGGCCG	2	bmo-miR-2796-3p,bmo-miR-2796-3p_R+2
	36	GGGGTTT	2	bmo-miR-2796-5p_R+1,mse-miR-2788_R+3_1ss14CT
	37	GACTAGA	9	bmo-miR-279a_R+2,bmo-miR-279c-3p_R+1,bmo-miR-279d-3p,bmo-miR-279d-3p,bmo-miR-279b-3p_R-1,bmo-miR-279b-3p_R-3,dgr-miR-279_R+1_1ss20TC,bmo-miR-279d-3p_1ss22TC,tca-miR-279d-3p_R-2_1ss22AT
	38	GTCATGG	1	bmo-miR-281-3p_L-2R+2
	39	AGAGAGC	2	bmo-miR-281-5p_R+1,lmi-miR-281-5p_R+3
	40	CATAGCC	1	bmo-miR-282-3p
	41	AGCCTCT	2	bmo-miR-282-5p_L-3R-2,aae-miR-282-5p_L-4R-1
	42	AATATCA	3	bmo-miR-283-5p_L-1R+3,ame-miR-283_R+5,pxy-mir-283-p5_1ss24GT
	43	AGCACCA	3	bmo-miR-285,hsa-miR-29a-3p_R-1,bmo-miR-998_R+2
	44	GGCGCTT	1	bmo-miR-305-3p_L+1R-1
	45	TTGTACT	2	bmo-miR-305-5p_R+1,aae-miR-305-5p_R+2
	46	AGAGCTG	1	bmo-miR-306a-3p_R-3_1ss7CT
	47	CAGGTAC	2	bmo-miR-306a-5p_R+2,aga-miR-275_R+2
	48	CACAACC	1	bmo-miR-307-3p_R+5
	49	GTGCACT	1	bmo-mir-307-p5_1ss11TA
	50	GTGGTAT	1	bmo-miR-308-5p_R+1_1ss14TC
	51	GGCAAGA	5	bmo-miR-31-5p_L+1R-2_1ss9AT,bmo-miR-31-5p_L+1R+1_1ss9AT,tca-miR-31-5p_R+4,bmo-miR-31-5p_L+1R+1,hsa-miR-31-5p_R+2_1ss11CT
	52	GTCTTTT	1	bmo-miR-316-5p
	53	GAACACA	2	bmo-miR-317-3p_L-2,isc-miR-317_R-5
	54	GGGTGCC	1	bmo-miR-317-5p
	55	ATATGTA	1	bmo-miR-3327-3p_L+1_1ss23CT
	56	AACAACA	1	bmo-miR-3327-5p_L+1R+3
	57	ATGTACT	1	bmo-miR-3338-3p_L+1
	58	TTTAATA	1	bmo-mir-3419-p3_1ss13AT
	59	GGCAGTG	2	bmo-miR-34-5p_R+1,hme-miR-34_R+2_1ss22GT
	60	TTGTTCG	2	bmo-miR-375-3p,PC-3p-895834_2
	61	CCCGAGC	1	bmo-miR-375-5p_1ss12CA
	62	CGTGTCG	1	bmo-mir-6497-p3
	63	GAATAAG	1	bmo-mir-6497-p5
	64	GTTTCAG	1	bmo-mir-6498-p3_1ss7GA
	65	CTCACTA	1	bmo-miR-71-3p_L-1R+1
	66	AGCTGCC	2	bmo-miR-745-3p_R-4,hsa-miR-22-3p
	67	GGCTCAT	2	bmo-miR-745-5p_R-1_1ss12GA,mse-mir-745-p5_1ss24TA
	68	GGAAGAC	1	bmo-miR-7-5p_R+1
	69	TTTGGCG	1	bmo-miR-79-5p_R-1_1ss19GA
	70	AAAGCGT	1	bmo-miR-927-3p_R+3
	71	TTAGAAT	1	bmo-miR-927-5p
	72	CAATTCC	1	bmo-miR-932_R+1
	73	AAGCGTA	2	bmo-miR-965-3p_R-1,tca-miR-965-3p_R+2
	74	TCATAAG	1	bmo-miR-970-3p_L+1R+2
	75	GCCTTGC	1	bmo-miR-970-5p
	76	TACCCTG	2	bmo-miR-993a-5p_L-1,bmo-miR-993a-5p_L-1
	77	TAAAGCT	4	bmo-miR-9a-3p,tca-miR-9a-3p_R+6,hme-miR-79_L+1R-2,aae-miR-79-3p_L+1R-2
	78	CTTTGGT	1	bmo-miR-9a-5p
	79	ATACCTT	1	bmo-miR-iab-4-3p_L-3R+1
	80	CGTATAC	1	bmo-miR-iab-4-5p
	81	TACGTAT	1	bmo-miR-iab-8_R+2
	82	GGATACA	1	bmo-mir-iab-8-p3
	83	TCTAAAT	1	der-miR-277_L+3
	84	ACTGGCC	1	dme-miR-193-3p_2ss10AG22CG
	85	GTGATGT	1	dme-miR-989-3p_1ss20AC
	86	TGGAAGA	1	dvi-mir-263a-p5_1ss18GT
	87	AAGGTGG	1	hme-mir-2755-p5_2ss12AT19TG
	88	TGAGCAA	1	hme-miR-87
	89	CGGTGAG	1	hme-miR-87_L+3
	90	ACAGTAC	1	hsa-miR-101-3p_R+1
	91	GCAGCAT	1	hsa-miR-103a-3p
	92	AAGTGCT	1	hsa-miR-106a-5p_L-1
	93	CGCACTG	1	hsa-miR-106b-3p_R-2
	94	GGAGTGT	1	hsa-miR-122-5p_R+1
	95	CGGGTTA	1	hsa-miR-125b-1-3p
	96	CCCTGAG	1	hsa-miR-125b-5p
	97	CGTACCG	1	hsa-miR-126-3p
	98	ATTATTA	1	hsa-miR-126-5p
	99	CGGATCC	1	hsa-miR-127-3p_R-4
	100	AGTGCAA	3	hsa-miR-130a-3p_R-2,hsa-miR-301a-3p_R+1,hsa-miR-454-3p
	101	ACCACAG	1	hsa-miR-140-3p_R+2
	102	CTGTCAG	1	hsa-mir-141-p3_1ss7TA
	103	ATAAAGT	1	hsa-miR-142-5p
	104	GAGATGA	1	hsa-miR-143-3p_R+1
	105	ACAGTAT	1	hsa-miR-144-3p
	106	GATATCA	1	hsa-miR-144-5p_R-1
	107	TCCGTTT	1	hsa-miR-1468-5p_R-1
	108	GAGAACT	1	hsa-miR-146a-5p
	109	CAGTGCA	2	hsa-miR-148a-3p,hsa-miR-152-3p_R-3
	110	CTCCCAA	1	hsa-miR-150-5p
	111	TAGACTG	1	hsa-miR-151a-3p_R+1
	112	CGAGGAG	1	hsa-miR-151a-5p_1ss21TC
	113	AGCAGCA	2	hsa-miR-15a-5p_R-2,hsa-miR-16-5p
	114	CCAATAT	1	hsa-miR-16-2-3p_L+1R-2
	115	CCATCGA	1	hsa-miR-181a-3p_2ss16TG19TG
	116	ACATTCA	3	hsa-miR-181a-5p,hsa-miR-181b-5p,hsa-miR-181b-5p
	117	TTGGCAA	1	hsa-miR-182-5p_R-2
	118	GGAGAGA	1	hsa-miR-185-5p_R-2
	119	AAAGAAT	1	hsa-miR-186-5p_R+3
	120	AACGGAA	1	hsa-miR-191-5p
	121	TGACCTA	1	hsa-miR-192-5p_R+1
	122	CAGTAGT	2	hsa-miR-199a-3p_R-1,hsa-miR-199a-3p_R-1
	123	GTGCAAA	1	hsa-miR-19a-3p
	124	TGAAATG	1	hsa-miR-203a-3p_1ss21AT
	125	TGTGCGT	1	hsa-miR-210-3p_R-2
	126	AGCTTAT	1	hsa-miR-21-5p_R+1
	127	TGTGCTT	1	hsa-miR-218-5p
	128	GCTACAT	2	hsa-miR-221-3p,hsa-miR-222-3p_R+3
	129	GTCAGTT	1	hsa-miR-223-3p_R+1
	130	GTGTATT	1	hsa-miR-223-5p_R+2
	131	TCACATT	1	hsa-miR-23a-3p
	132	GGCTCAG	1	hsa-miR-24-3p_R-2
	133	ATTGCAC	5	hsa-miR-25-3p,hsa-miR-32-5p_R-2,mse-miR-92a,mse-miR-92b_R+1,hsa-miR-363-3p_R-1
	134	TCACAGT	1	hsa-miR-27b-3p_R-1
	135	ACTAGAT	1	hsa-miR-28-3p_R-4
	136	TTTCAGT	1	hsa-miR-30d-3p_2ss10AG20TA
	137	GTAAACA	2	hsa-miR-30d-5p_R+2,hsa-miR-30c-5p_R+1
	138	AAAGCTG	1	hsa-miR-320a
	139	CACTGCC	1	hsa-miR-324-3p_L+2R-1
	140	CAAGAGC	1	hsa-miR-335-5p_R-1
	141	CCGTCTC	1	hsa-miR-340-3p_R+1
	142	CTCACAC	1	hsa-miR-342-3p_R-4
	143	CCCCCAG	1	hsa-miR-361-3p_R-2
	144	AAAATGT	1	hsa-mir-3646-p3_1ss1GC
	145	TGGATGC	1	hsa-mir-3683-p3_1ss16AT
	146	CTGGACT	1	hsa-miR-378a-3p
	147	ATACAAG	1	hsa-miR-381-3p
	148	TCAACAG	1	hsa-miR-421_1ss23CT
	149	GAGGGGC	1	hsa-miR-423-5p
	150	AAAACGT	1	hsa-miR-424-3p_R-2
	151	ATGACAC	1	hsa-miR-425-5p_R-1
	152	TAGAACA	1	hsa-mir-4278-p5_1ss15TA
	153	AACCGTT	1	hsa-miR-451a_R-1
	154	TTAGTAA	1	hsa-mir-451a-p3
	155	CCCTGAC	1	hsa-miR-4732-3p
	156	CAGGCTC	1	hsa-miR-484
	157	CCTGTAC	1	hsa-miR-486-5p
	158	GTCAACA	1	hsa-miR-505-3p
	159	ATGCCTT	1	hsa-miR-532-5p
	160	GCTGGTC	1	hsa-miR-6131_R-1_1ss9AC
	161	ACCCATT	1	hsa-miR-660-5p
	162	CCGGTTC	1	hsa-miR-671-3p_1ss19AG
	163	TAGGTGA	1	hsa-miR-6800-5p_R-2
	164	GCGGGGC	1	hsa-miR-744-5p_R-1
	165	GCTAAGC	1	hsa-mir-7641-2-p5
	166	TCCTGGT	1	hsa-miR-7975_1ss6AG
	167	TCCCGGC	1	hsa-miR-7977_1ss6AG
	168	AAAGTGC	1	hsa-miR-93-5p_R-2
	169	GGACGGA	1	isc-miR-184_R+4
	170	GCTGCTG	1	lmi-miR-210-5p_R+1_1ss10AC
	171	TGTCATG	1	lmi-miR-281-3p_L+1_1ss23AT
	172	AGTAGGA	1	mja-mir-6494-p5_1ss17TC
	173	ATGGCAC	3	mse-miR-263a_R-1,bmo-miR-263a-5p_R+4,bmo-miR-263a-5p_R+5
	174	GTGGTCT	1	mse-mir-263a-p3
	175	TATTATG	1	mse-miR-2763
	176	AACGGCG	1	mse-mir-2765-p3_1ss7GC
	177	AAATGCA	2	mse-miR-277,bmo-miR-277-3p
	178	GTGCCAG	2	mse-mir-277-p5,bmo-miR-277-5p_L-1R+1
	179	CGGTGGG	1	mse-miR-278
	180	CGGACGA	2	mse-mir-278-p5,mse-mir-278-p5_1ss25GT
	181	ATTCGAG	1	mse-miR-6094
	182	TCAGCAG	1	mse-mir-6094-p5_1ss7GA
	183	AATACTG	4	mse-miR-8,dme-miR-8-3p_R+1,dpu-miR-8_R+2,tca-miR-8-3p_R+2
	184	ATCTTAC	4	mse-mir-8-p5,dme-miR-8-5p_R+1,dme-miR-8-5p_R+2,tca-miR-8-5p_R+2
	185	GGCGGTG	1	mse-mir-92a-p5
	186	TCGTTGT	2	mse-miR-981,dme-miR-981-3p_R+1
	187	GGGTTTC	1	mse-mir-981-p5_1ss18AT
	188	CACTGGG	1	pxy-miR-2733b-3p_R-2
	189	TTGTGAC	2	pxy-miR-274,dan-miR-274_L-1R-1_1ss12AT
	190	CGTTTTG	1	pxy-mir-274-p3_1ss10TC
	191	CCCTGTA	1	pxy-miR-2756_L+4R+1
	192	ATCACAG	6	pxy-mir-308-p3_1ss1AC,bmo-miR-2b-3p_1ss22GC,bmo-miR-11-3p_1ss11AG,aga-miR-2,api-mir-2c-p3,hme-miR-11_R+1_1ss11AG
	193	ACTATTG	1	pxy-miR-3286_R-2_1ss20GT
	194	GGATCTT	1	pxy-mir-6497-p3_1ss7CT
	195	TGCCGGG	1	pxy-mir-6497-p5_1ss18TA
	196	GTTGGAC	1	pxy-miR-750_R-1
	197	CAGATCT	2	pxy-mir-750-p3,bmo-miR-750-3p_R+2
	198	TAGGTGT	1	pxy-miR-8506_1ss1TC
	199	AGTTATA	1	pxy-miR-965_L-5R+1
	200	CGCGTAT	1	tca-miR-137-5p_R-1_2ss4TC16TG
	201	AATCTCA	1	tca-miR-3477-5p_R+1_1ss24GC
	202	CACTACC	2	tca-miR-71-3p_L-2R+2,tca-miR-71-3p_L-2R+2
	203	GAAAGAC	2	tca-miR-71-5p_R+1_1ss9AT,tca-miR-71-5p_R+1_1ss9AT
	204	GCAAGCA	1	tca-miR-932-3p_R+1
	205	CTNTGGT	1	tca-miR-9a-5p_R+3_1ss4TN
Novel	1	TAATATC	1	PC-3p-1002176_2
	2	CGGCACC	1	PC-3p-1008951_2
	3	TCCAATC	1	PC-3p-1017043_2
	4	TCGAGGG	1	PC-3p-1017559_2
	5	CTTTTCC	1	PC-3p-1024043_2
	6	TAAGTTA	1	PC-3p-1055152_2
	7	AAAGTCT	1	PC-3p-1066006_2
	8	GACGAGA	1	PC-3p-1080449_2
	9	GGGGTGG	1	PC-3p-1082002_2
	10	TCCTTCG	1	PC-3p-108996_14
	11	ATATATT	1	PC-3p-1127572_2
	12	GATATAT	1	PC-3p-1198724_2
	13	GGAATGT	1	PC-3p-1213716_2
	14	TTCTCTG	1	PC-3p-1236470_2
	15	AGAGAAG	1	PC-3p-1236897_1
	16	TAGTTTT	1	PC-3p-1274486_2
	17	GACGCGG	1	PC-3p-1326844_1
	18	GCTTAAG	1	PC-3p-1357458_1
	19	GTTAGAA	1	PC-3p-1365367_1
	20	TTTTAAT	1	PC-3p-1389373_2
	21	TGAATCG	1	PC-3p-1433_822
	22	AAGTATC	1	PC-3p-1450041_2
	23	TTCCGGC	1	PC-3p-1460230_2
	24	GTGTGGC	1	PC-3p-1465926_1
	25	AGATGGT	1	PC-3p-146760_10
	26	CCCCATT	1	PC-3p-16268_91
	27	ATCCCTT	1	PC-3p-1711762_1
	28	CCCTTAC	1	PC-3p-1738712_1
	29	GTCAGAT	1	PC-3p-1779803_1
	30	TCCTGTG	1	PC-3p-180380_9
	31	TTAAAAT	1	PC-3p-1917883_1
	32	AAGCAAT	1	PC-3p-20051_73
	33	TGTGTAT	1	PC-3p-2011201_1
	34	TGTGTGT	1	PC-3p-2145047_1
	35	GTTGTTC	2	PC-3p-2148316_1,PC-3p-1092042_2
	36	TACCTAC	1	PC-3p-2180468_1
	37	ATTATTG	1	PC-3p-218788_8
	38	ACCAGTG	1	PC-3p-2198271_1
	39	CTATCGT	1	PC-3p-234557_8
	40	GACACGC	1	PC-3p-292016_6
	41	ATCCTTC	1	PC-3p-307394_6
	42	ACTCTAC	1	PC-3p-327174_6
	43	TAGACCA	1	PC-3p-345256_7
	44	GGTGTAC	3	PC-3p-36514_40,PC-5p-36514_40,PC-3p-217431_8
	45	TGCAACA	1	PC-3p-378280_6
	46	TATTTCT	1	PC-3p-397566_5
	47	AGAACAA	1	PC-3p-417477_5
	48	GATAGAA	1	PC-3p-437016_5
	49	TTCTTCC	1	PC-3p-440827_5
	50	TGTTTAT	1	PC-3p-456104_5
	51	TCACTAC	1	PC-3p-457779_7
	52	CCATGTA	1	PC-3p-478770_4
	53	CATTGTT	1	PC-3p-483799_4
	54	CGTGTCA	1	PC-3p-504869_4
	55	ATTTTTA	1	PC-3p-506154_4
	56	TCTGATG	1	PC-3p-518137_4
	57	ACATATT	1	PC-3p-528456_4
	58	TCCATTT	1	PC-3p-537827_4
	59	TATAAAA	1	PC-3p-543279_4
	60	TCATTGA	1	PC-3p-551037_4
	61	CCAAACT	1	PC-3p-598_1629
	62	GTAATTT	1	PC-3p-605588_6
	63	CAGATGC	1	PC-3p-616916_5
	64	GTATGTT	1	PC-3p-621235_4
	65	AAGGTCC	1	PC-3p-629556_3
	66	GCAAGAG	1	PC-3p-631750_4
	67	TATAAAT	1	PC-3p-633995_3
	68	TGGGGCA	1	PC-3p-634535_3
	69	ACAAAGA	1	PC-3p-657755_3
	70	AATAGAG	1	PC-3p-660176_4
	71	GCGATTG	1	PC-3p-665634_3
	72	AAGCTAA	1	PC-3p-670123_3
	73	CTGTATC	1	PC-3p-671658_3
	74	CCCTGTT	1	PC-3p-674_1493
	75	CGCCAAT	1	PC-3p-678618_3
	76	GTTAGTT	1	PC-3p-683773_4
	77	TGTGACT	1	PC-3p-692934_3
	78	ATTGACG	1	PC-3p-697980_3
	79	GAGATAG	1	PC-3p-723153_3
	80	TAATATG	1	PC-3p-743677_3
	81	GTTCGTT	1	PC-3p-760965_3
	82	AGCACGG	1	PC-3p-763769_3
	83	ACGGTCT	1	PC-3p-782681_3
	84	CTATATG	1	PC-3p-812930_3
	85	CAGTGTT	1	PC-3p-837277_2
	86	ACAAATT	1	PC-3p-841292_2
	87	GTTGCTT	1	PC-3p-841426_2
	88	TATTAAA	1	PC-3p-848216_3
	89	AGAGGGA	1	PC-3p-858509_2
	90	TTTAATG	1	PC-3p-871904_3
	91	GAGGGAC	1	PC-3p-873917_2
	92	AAGTGTT	2	PC-3p-874493_3,PC-3p-396966_6
	93	CTTTGTC	1	PC-3p-874558_2
	94	TCCGATA	1	PC-3p-925048_3
	95	ATCGCTG	1	PC-3p-935254_2
	96	AATCGAA	1	PC-3p-948941_2
	97	ATACTCG	1	PC-3p-952524_2
	98	AGCGCTG	1	PC-3p-957621_2
	99	GTGATAG	1	PC-3p-959223_2
	100	CCGCGCT	1	PC-3p-963361_2
	101	TGGTATT	1	PC-3p-973438_2
	102	TTGAATA	1	PC-3p-975898_2
	103	TGTATAT	2	PC-3p-978997_2,PC-3p-929149_2
	104	GCGTGGC	1	PC-3p-984637_2
	105	AAATCGT	1	PC-3p-990110_2
	106	TTACTAA	1	PC-5p-1000352_3
	107	TAGGTCG	1	PC-5p-1004873_2
	108	TTTTAAA	1	PC-5p-1004888_2
	109	GAGCTTT	1	PC-5p-1008113_2
	110	TAAGACG	1	PC-5p-1013159_2
	111	AGGACGA	1	PC-5p-1039184_2
	112	TTTAGCG	1	PC-5p-1044745_2
	113	CGCGATG	1	PC-5p-1048130_2
	114	TGTACTA	1	PC-5p-1057330_2
	115	AGTATCG	1	PC-5p-1071846_2
	116	TAGTGAA	1	PC-5p-1082370_2
	117	AAACGTA	1	PC-5p-1092846_2
	118	TTAAGTA	1	PC-5p-113242_14
	119	AAGCGGA	1	PC-5p-1136930_1
	120	AAGTGCG	1	PC-5p-1138140_1
	121	CAAAACT	1	PC-5p-1247514_2
	122	TGTGATG	1	PC-5p-124799_12
	123	ACCGATT	1	PC-5p-1258_867
	124	CATCAAA	1	PC-5p-1276_891
	125	CTCAAAA	1	PC-5p-130153_12
	126	TAGCTGC	1	PC-5p-1359456_1
	127	TTTGATT	1	PC-5p-1382961_2
	128	CACAAAT	2	PC-5p-139696_12,PC-5p-234779_7
	129	TCTTTGT	1	PC-5p-1459572_2
	130	GCAATAT	1	PC-5p-15_50867
	131	ACCGGTA	1	PC-5p-150358_10
	132	CATGTAC	1	PC-5p-1548546_1
	133	CGTAAAG	1	PC-5p-1549584_1
	134	TTATAAG	1	PC-5p-166248_9
	135	TGTAAGT	1	PC-5p-1820703_1
	136	GCCTATT	1	PC-5p-1854412_1
	137	GGACGAG	1	PC-5p-1875520_1
	138	CTTTTAT	1	PC-5p-1895987_1
	139	AAGAGTG	1	PC-5p-1933433_1
	140	TGGAACA	1	PC-5p-193418_8
	141	TGGTTTA	1	PC-5p-2179123_1
	142	CGTCATG	1	PC-5p-224318_8
	143	AGGTGGT	1	PC-5p-237240_7
	144	GACTATA	1	PC-5p-250424_7
	145	AACATAG	1	PC-5p-262037_7
	146	AAAGGGA	1	PC-5p-272779_7
	147	AGTGAAA	2	PC-5p-277867_6,PC-5p-277867_6
	148	GCTGTAC	2	PC-5p-280854_6,PC-5p-1914999_1
	149	TTCGTAA	1	PC-5p-284053_6
	150	AAAATAT	1	PC-5p-310247_7
	151	TACATTA	1	PC-5p-314628_6
	152	TCACAAA	2	PC-5p-323567_7,PC-5p-1212335_2
	153	TGTAGAA	1	PC-5p-35148_41
	154	GGACAAA	1	PC-5p-399520_7
	155	ATTCCGG	1	PC-5p-465480_5
	156	TATTACT	1	PC-5p-501927_4
	157	ATTGTCG	1	PC-5p-512998_5
	158	ATTTTTT	1	PC-5p-522162_4
	159	AGTTTGG	1	PC-5p-531374_4
	160	AAGCGTT	1	PC-5p-540840_4
	161	ATAGGTT	1	PC-5p-572032_4
	162	TGTTGTG	1	PC-5p-588030_5
	163	AAATATC	1	PC-5p-606625_4
	164	AGTAAAA	1	PC-5p-614682_4
	165	ACACTTT	1	PC-5p-631030_3
	166	AAATATA	1	PC-5p-635974_3
	167	AAAGTTA	1	PC-5p-639954_3
	168	TTTGGTA	1	PC-5p-649054_3
	169	AAGATGT	1	PC-5p-654402_3
	170	AACTTAT	1	PC-5p-662958_3
	171	TATACAT	1	PC-5p-66427_22
	172	GGGAGGA	1	PC-5p-671_1474
	173	AATTTCG	2	PC-5p-695913_3,PC-5p-1028288_2
	174	TAGGCTG	1	PC-5p-698332_3
	175	ATTGTAT	1	PC-5p-707667_3
	176	GAAATTG	1	PC-5p-715336_3
	177	ATATTTA	1	PC-5p-719790_3
	178	ATATTAC	1	PC-5p-742723_3
	179	TTATGCT	1	PC-5p-746210_3
	180	ACAGTCA	1	PC-5p-746855_3
	181	GGTCAGA	1	PC-5p-755062_3
	182	AATCCGA	1	PC-5p-763739_3
	183	GTAAAAT	1	PC-5p-789597_3
	184	GACATGT	1	PC-5p-791074_3
	185	AAGTAAT	2	PC-5p-794580_3,PC-5p-794580_3
	186	TTTCAAA	1	PC-5p-796447_3
	187	CATGTAT	1	PC-5p-811436_3
	188	TATGTTT	1	PC-5p-818233_3
	189	ACTCAAA	1	PC-5p-82222_20
	190	ACCTGAA	1	PC-5p-825278_3
	191	CGAGATA	1	PC-5p-831231_3
	192	TATGAGG	1	PC-5p-831710_3
	193	TCCTACC	1	PC-5p-83411_19
	194	GGAAGTT	1	PC-5p-834951_3
	195	TCCGCGA	1	PC-5p-842437_2
	196	TTAATGT	1	PC-5p-843106_2
	197	CGATGAG	1	PC-5p-854416_2
	198	CTCGAAC	1	PC-5p-863835_2
	199	CAGTCTA	1	PC-5p-864022_2
	200	ATGGGTA	1	PC-5p-89338_18
	201	ACGTTTT	1	PC-5p-894670_2
	202	TAAATTT	1	PC-5p-908760_2
	203	GTAGAAA	1	PC-5p-910819_3
	204	GACTGCC	1	PC-5p-911951_2
	205	GATGACT	1	PC-5p-931583_2
	206	AGTGTCT	1	PC-5p-931686_3
	207	GTACAAG	1	PC-5p-944127_2
	208	CAGCGTC	1	PC-5p-944313_2
	209	ACCCAGA	1	PC-5p-946506_2
	210	TAGCTGT	2	PC-5p-94853_15,PC-5p-390898_5
	211	AGCGACG	1	PC-5p-950430_2
	212	AAGTACA	1	PC-5p-955882_2
	213	CACATGT	1	PC-5p-956608_2
	214	TTCGTGG	1	PC-5p-963582_2
	215	CGATGCT	1	PC-5p-964393_2
	216	GCGGTAG	1	PC-5p-974618_2
	217	TAAGCGG	1	PC-5p-976497_2
	218	CATTTTC	1	PC-5p-980123_2
	219	TCGTGTC	1	PC-5p-982490_2
	220	CACACGC	1	PC-5p-982518_2
	221	ACAGCTG	1	PC-5p-987556_2
	222	AGTTCTT	1	PC-5p-991907_2
	223	ATGAATA	1	PC-3p-160035_12
	224	ACCCTGT	1	PC-3p-544023_4
	225	TTAGAAT	2	PC-5p-858896_2,PC-5p-93171_18
	226	CCGTCTC	1	PC-5p-370836_5
	227	TCAGCAG	1	PC-5p-201559_9
	228	CGTTTTG	1	PC-3p-803068_3
	229	ATCACAG	1	PC-3p-4029_320
	230	CGGTGGG	1	PC-3p-1153688_2
