# Supplementary material for: De novo characterization of microRNAs in oriental fruit moth Grapholita molesta and selection of reference genes for normalization of microRNA expression
Source: PLoS One. 2017 Feb 3;12(2):e0171120. doi: 10.1371/journal.pone.0171120 (PMC5291412; doi:10.1371/journal.pone.0171120)
Supplement: S7 Table — (XLSX) [file pone.0171120.s010.xlsx]

## Sheet: S7 Table
S7 Table. Comparative analysis of the miRNA sequences between Illumina sequencing and Sanger sequencing
	miRNA name	Mature miRNA sequence from Illumina sequencing	Mature miRNA sequence from Sanger sequencing	Difference$
Conserved	bmo-let-7-5p	TGAGGTAGTAGGTTGTATAGT	TGAGGTAGTAGGTTGTATAGA	1ss21TA
	mse-miR-92a	TATTGCACCAGTCCCGGCCTAT	TCCCGCACCAGTCCCGGCCTAT	3ss2AC3TC4TC
	bmo-miR-998_R+2	TAGCACCATGGGATTCAGCTCA	GAGCACCATGGGATTCAGCTCA	1ss1TG
	pxy-mir-6497-p5_1ss18TA	GTGCCGGGCCTGGTCGAAGC	ATGCCGGGCCTGGTCGAAGC	1ss1GA
	pxy-mir-6497-p3_1ss7CT	CGGATCTTCCTAGCCGTAAGGCCGT	GTGATCTTCCTAGCCGTAAGGCCGT	2ss1CG2GT
	bmo-miR-2b-3p_1ss22GC	TATCACAGCCAGCTTTGTTGACT	CATCACAGCCAGCTTTGTTGAGC	3ss1TC22CG23TC
	bmo-miR-281-3p_L-2R+2	TGTCATGGAGTTGCTCTCTTTA	TGTCATGGAGTTGCTCTCTCTA	1ss20TC
	bmo-miR-279a_R+2	TGACTAGATCCACACTCATCA	CGTCCGGATCCACACTCATCA	4ss1TC3AT5TC6AG
	bmo-miR-9a-5p	TCTTTGGTTATCTAGCTGTATGA	CGGTCGGTTATCTAGCTGTATGA	4ss1TC2CG3TG5TC
	bmo-miR-305-5p_R+1	ATTGTACTTCATCAGGTGCTCTGG	AGTGTACTTCATCAGGTGCTCTGA	2ss2TG24GA
Novel	PC-5p-671_1474	CGGGAGGAGGAGTGTTAAACT	TGGGAGGAGGAGTGTTAAAAA	3ss1CT20CA21TA
	PC-5p-1276_891	CCATCAAAGTCGGTTTGTTATA	CCATCAAAGTCGGTTTGTTATA	/
	PC-3p-1433_822	GTGAATCGTATGTAAAAGT	GTGAATCGTATGTCGAAGT	2ss14AC15AG
	PC-3p-4029_320	CATCACAGTCGGAGTTCTAGCTT	CATCACAGTCGGAGTTCTAGCGA	2ss22TG23TA
	PC-3p-16268_91	GCCCCATTCAATATACTGCCGA	GCCCCATTCAATATACTGCCGA	/
	PC-5p-35148_41	TTGTAGAATTGGCGAGAAATTAGAGC	TTGTAGAATTGGCGAGAAATTAGACG	2ss25GC26CG
	PC-5p-15_50867	CGCAATATATTGAATGGGCCTG	CGTGATATATTGAATGGGCCTG	2ss3CT4AG
	PC-5p-1018_1028	GACCCTGTTGAGCTTGACTCTAGTCT	GACCCTGTTGAGCTTGACTCTAGTAA	2ss25CA26TA
	PC-5p-1258_867	TACCGATTGAATGATTTAGTGAGGTC	TAGAGGTTGAATGATTTAGTGAGGTC	3ss3CG4CA6AG
	PC-3p-598_1629	ACCAAACTTGATCATTTAGAGGAAGT	GGCCGGCTTGATCATTTAGAGGAAGC	6ss1AG2CG4AC5AG6AG26TC
Notes:
$ 1ss21TA means 1 substitution (ss), T is replaced by A at position 21.
/ represents no difference.
The letters highlited in red represent the corresponding differences between Sanger sequencing and Illumina sequecing.
The letters with underlines represent the seed region.
