# Supplementary material for: De novo characterization of microRNAs in oriental fruit moth Grapholita molesta and selection of reference genes for normalization of microRNA expression
Source: PLoS One. 2017 Feb 3;12(2):e0171120. doi: 10.1371/journal.pone.0171120 (PMC5291412; doi:10.1371/journal.pone.0171120)
Supplement: S8 Table — (XLSX) [file pone.0171120.s011.xlsx]

## Sheet: S8 Table
S8 Table. KEGG significant enrichment analysis for target genes of miRNAs in G. molesta
Pathway ID	Pathway description	S gene numbera	TS gene numberb	B gene numberc	TB gene numberd	P-value of Fisher's Exact Test
ko00270	Cysteine and methionine metabolism	23	1862	23	2943	2.54412e-05
ko00330	Arginine and proline metabolism	31	1862	34	2943	0.000225064
ko04141	Protein processing in endoplasmic reticulum	85	1862	108	2943	0.000328896
ko00650	Butanoate metabolism	18	1862	19	2943	0.00195896
ko03420	Nucleotide excision repair	25	1862	28	2943	0.002051
ko00250	Alanine, aspartate and glutamate metabolism	24	1862	27	2943	0.00292944
ko04626	Plant-pathogen interaction	12	1862	12	2943	0.00406069
ko00280	Valine, leucine and isoleucine degradation	29	1862	34	2943	0.00417382
ko00640	Propanoate metabolism	19	1862	21	2943	0.00548359
ko04350	TGF-beta signaling pathway	25	1862	29	2943	0.00592816
ko04710	Circadian rhythm	11	1862	11	2943	0.00643216
ko00350	Tyrosine metabolism	15	1862	16	2943	0.00667185
ko04391	Hippo signaling pathway -fly	18	1862	20	2943	0.0079345
ko03015	mRNA surveillance pathway	40	1862	50	2943	0.00797965
ko00410	beta-Alanine metabolism	21	1862	24	2943	0.00832576
ko04964	Proximal tubule bicarbonate reclamation	14	1862	15	2943	0.00997459
Notes:
a The number of dfferentially enriched target genes matched to single KEGG;
b The total number of differentially enriched target genes;
c The number of target genes matched to single KEGG;
d The total number of target genes.
